# Supplementary material for: Direct observations of microbial community succession on sinking marine particles
Source: ISME J. 2024 Jan 10;18(1):wrad010. doi: 10.1093/ismejo/wrad010 (PMC10811735; doi:10.1093/ismejo/wrad010)
Supplement: Top_ASVs_from_Particles_Extended_Data_Table_1_wrad010 [file top_asvs_from_particles_extended_data_table_1_wrad010.xlsx]

## Sheet: Sheet1
Definition	Pseudoalteromonas	Moritella	Vibrio
TC.FEV.OM; iron complex outermembrane recepter protein	36	5	1
mcp; methyl-accepting chemotaxis protein	31	26	5
ABC.PA.S; polar amino acid transport system substrate-binding protein	11	4	1
ABC.CD.A; putative ABC transport system ATP-binding protein	9	1	1
K07497; putative transposase	8	1	1
ABC.CD.P; putative ABC transport system permease protein	7	1	2
tonB; periplasmic protein TonB	7	2	0
fliC, hag; flagellin	6	3	3
cheY; two-component system, chemotaxis family, chemotaxis protein CheY	6	2	1
rimJ; [ribosomal protein S5]-alanine N-acetyltransferase [EC:2.3.1.267]	6	1	1
hsdR; type I restriction enzyme, R subunit [EC:3.1.21.3]	6	1	0
hsdM; type I restriction enzyme M protein [EC:2.1.1.72]	6	0	0
hsdS; type I restriction enzyme, S subunit [EC:3.1.21.3]	6	0	0
parA, soj; chromosome partitioning protein	5	4	1
tatD; TatD DNase family protein [EC:3.1.21.-]	5	3	2
ABC-2.P; ABC-2 type transport system permease protein	5	3	1
fliD; flagellar hook-associated protein 2	5	1	2
cysE; serine O-acetyltransferase [EC:2.3.1.30]	5	1	1
MTFMT, fmt; methionyl-tRNA formyltransferase [EC:2.1.2.9]	5	1	1
ABC-2.A; ABC-2 type transport system ATP-binding protein	5	1	1
UGP2, galU, galF; UTP--glucose-1-phosphate uridylyltransferase [EC:2.7.7.9]	5	1	0
ybjD; putative ATP-dependent endonuclease of the OLD family	5	0	1
NTH; endonuclease III [EC:4.2.99.18]	5	1	0
pilC; type IV pilus assembly protein PilC	5	1	0
czcA, cusA, cnrA; heavy metal efflux system protein	5	0	0
czcC, cusC, cnrC; outer membrane protein, heavy metal efflux system	5	0	0
ABC.CD.TX; HlyD family secretion protein	5	0	0
K07483; transposase	5	0	0
pilA; type IV pilus assembly protein PilA	5	0	0
gcvA; LysR family transcriptional regulator, glycine cleavage system transcriptional activator	4	5	3
exbB; biopolymer transport protein ExbB	4	6	2
cspA; cold shock protein	4	4	1
mscS; small conductance mechanosensitive channel	4	3	1
fabG, OAR1; 3-oxoacyl-[acyl-carrier protein] reductase [EC:1.1.1.100]	4	3	1
nemR; TetR/AcrR family transcriptional regulator, transcriptional repressor for nem operon	4	4	0
gspD; general secretion pathway protein D	4	1	2
rluA; tRNA pseudouridine32 synthase / 23S rRNA pseudouridine746 synthase [EC:5.4.99.28 5.4.99.29]	4	3	0
speE, SRM, SPE3; spermidine synthase [EC:2.5.1.16]	4	2	0
hupB; DNA-binding protein HU-beta	4	1	1
flgK; flagellar hook-associated protein 1	4	1	1
lip, TGL2; triacylglycerol lipase [EC:3.1.1.3]	4	2	0
wecA, tagO, rfe; UDP-GlcNAc:undecaprenyl-phosphate/decaprenyl-phosphate GlcNAc-1-phosphate transferase [EC:2.7.8.33 2.7.8.35]	4	1	0
KYNU, kynU; kynureninase [EC:3.7.1.3]	4	1	0
flgL; flagellar hook-associated protein 3 FlgL	4	1	0
umuD; DNA polymerase V [EC:3.4.21.-]	4	0	0
czcB, cusB, cnrB; membrane fusion protein, heavy metal efflux system	4	0	0
wecC; UDP-N-acetyl-D-mannosaminuronic acid dehydrogenase [EC:1.1.1.336]	4	0	0
wecB; UDP-N-acetylglucosamine 2-epimerase (non-hydrolysing) [EC:5.1.3.14]	4	0	0
K07729; putative transcriptional regulator	4	0	0
E3.1.3.1, phoA, phoB; alkaline phosphatase [EC:3.1.3.1]	4	0	0
czcD, zitB; cobalt-zinc-cadmium efflux system protein	4	0	0
dnaQ; DNA polymerase III subunit epsilon [EC:2.7.7.7]	3	3	3
ybgC; acyl-CoA thioester hydrolase [EC:3.1.2.-]	3	4	2
rhlE; ATP-dependent RNA helicase RhlE [EC:3.6.4.13]	3	4	2
TC.AGCS; alanine or glycine:cation symporter, AGCS family	3	4	2
cheW; purine-binding chemotaxis protein CheW	3	3	1
E2.2.1.6L, ilvB, ilvG, ilvI; acetolactate synthase I/II/III large subunit [EC:2.2.1.6]	3	2	2
ACAT, atoB; acetyl-CoA C-acetyltransferase [EC:2.3.1.9]	3	3	1
fliL; flagellar protein FliL	3	2	2
fadE; acyl-CoA dehydrogenase [EC:1.3.99.-]	3	2	2
dinG; ATP-dependent DNA helicase DinG [EC:5.6.2.3]	3	2	2
GST, gst; glutathione S-transferase [EC:2.5.1.18]	3	3	1
TC.NSS; neurotransmitter:Na+ symporter, NSS family	3	3	0
motA; chemotaxis protein MotA	3	1	2
asnB, ASNS; asparagine synthase (glutamine-hydrolysing) [EC:6.3.5.4]	3	2	1
fusA, GFM, EFG; elongation factor G	3	1	2
tlyC; magnesium and cobalt exporter, CNNM family	3	2	1
K02477; two-component system, LytTR family, response regulator	3	2	1
afuB, fbpB; iron(III) transport system permease protein	3	2	1
nemA; N-ethylmaleimide reductase [EC:1.-.-.-]	3	3	0
ppiC; peptidyl-prolyl cis-trans isomerase C [EC:5.2.1.8]	3	2	1
motB; chemotaxis protein MotB	3	1	1
K06987; uncharacterized protein	3	0	2
exoP, vpsO; polysaccharide biosynthesis transport protein [EC:2.7.10.3]	3	2	0
vpsM; polysaccharide biosynthesis protein VpsM	3	2	0
gspE; general secretion pathway protein E [EC:7.4.2.8]	3	1	1
gspG; general secretion pathway protein G	3	1	1
ftsZ; cell division protein FtsZ	3	1	1
asd; aspartate-semialdehyde dehydrogenase [EC:1.2.1.11]	3	1	1
lacI, galR; LacI family transcriptional regulator	3	1	1
minC; septum site-determining protein MinC	3	1	1
flgE; flagellar hook protein FlgE	3	1	1
fliS; flagellar secretion chaperone FliS	3	1	1
mutT, NUDT15, MTH2; 8-oxo-dGTP diphosphatase [EC:3.6.1.55]	3	1	1
uvrD, pcrA; ATP-dependent DNA helicase UvrD/PcrA [EC:5.6.2.4]	3	1	1
dgkA, DGK; diacylglycerol kinase (ATP) [EC:2.7.1.107]	3	1	1
mipA, ompV; MipA family protein	3	1	0
msrA; peptide-methionine (S)-S-oxide reductase [EC:1.8.4.11]	3	1	0
rfbB, rmlB, rffG; dTDP-glucose 4,6-dehydratase [EC:4.2.1.46]	3	1	0
rfbA, rmlA, rffH; glucose-1-phosphate thymidylyltransferase [EC:2.7.7.24]	3	1	0
wza, gfcE; polysaccharide biosynthesis/export protein	3	1	0
ydiY; putative salt-induced outer membrane protein	3	0	1
UGDH, ugd; UDPglucose 6-dehydrogenase [EC:1.1.1.22]	3	1	0
sbcC, rad50; DNA repair protein SbcC/Rad50	3	1	0
GLO1, gloA; lactoylglutathione lyase [EC:4.4.1.5]	3	1	0
mltD, dniR; membrane-bound lytic murein transglycosylase D [EC:4.2.2.-]	3	1	0
pepQ; Xaa-Pro dipeptidase [EC:3.4.13.9]	3	1	0
tsaC, rimN, SUA5, YRDC; L-threonylcarbamoyladenylate synthase [EC:2.7.7.87]	3	1	0
ynjC; putative thiamine transport system permease protein	3	1	0
ynjD; putative thiamine transport system ATP-binding protein	3	1	0
CARP, pepA; leucyl aminopeptidase [EC:3.4.11.1]	3	1	0
arsJ; MFS transporter, APGE family, 1-arseno-3-phosphoglycerate exporter	3	1	0
gapdh; glyceraldehyde-3-phosphate dehydrogenase (arsenate-transferring) [EC:1.2.1.107]	3	1	0
dinB; DNA polymerase IV [EC:2.7.7.7]	3	1	0
flgF; flagellar basal-body rod protein FlgF	3	1	0
flgG; flagellar basal-body rod protein FlgG	3	1	0
flgH; flagellar L-ring protein FlgH	3	1	0
flgI; flagellar P-ring protein FlgI	3	1	0
prkC, stkP; eukaryotic-like serine/threonine-protein kinase [EC:2.7.11.1]	3	0	1
flgS; two-component system, NtrC family, sensor kinase [EC:2.7.13.3]	3	1	0
metY; O-acetylhomoserine (thiol)-lyase [EC:2.5.1.49]	3	1	0
guaA, GMPS; GMP synthase (glutamine-hydrolysing) [EC:6.3.5.2]	3	1	0
gpx, btuE, bsaA; glutathione peroxidase [EC:1.11.1.9]	3	1	0
eptA, pmrC; lipid A ethanolaminephosphotransferase [EC:2.7.8.43]	3	1	0
metE; 5-methyltetrahydropteroyltriglutamate--homocysteine methyltransferase [EC:2.1.1.14]	3	1	0
nhaR; LysR family transcriptional regulator, transcriptional activator of nhaA	3	0	1
umuC; DNA polymerase V	3	0	0
alpA; prophage regulatory protein	3	0	0
E3.1.3.48; protein-tyrosine phosphatase [EC:3.1.3.48]	3	0	0
PPIA; peptidyl-prolyl cis-trans isomerase A (cyclophilin A) [EC:5.2.1.8]	3	0	0
fecR; transmembrane sensor	3	0	0
prnA, rebH, ktzQ; tryptophan 7-halogenase [EC:1.14.19.9]	3	0	0
hpaF, hpcD; 5-carboxymethyl-2-hydroxymuconate isomerase [EC:5.3.3.10]	3	0	0
DNMT1, dcm; DNA (cytosine-5)-methyltransferase 1 [EC:2.1.1.37]	3	0	0
merR; MerR family transcriptional regulator, mercuric resistance operon regulatory protein	3	0	0
phoD; alkaline phosphatase D [EC:3.1.3.1]	3	0	0
K07090; uncharacterized protein	2	6	4
ACSL, fadD; long-chain acyl-CoA synthetase [EC:6.2.1.3]	2	6	3
acrA, mexA, adeI, smeD, mtrC, cmeA; membrane fusion protein, multidrug efflux system	2	3	3
lrp; Lrp/AsnC family transcriptional regulator, leucine-responsive regulatory protein	2	4	1
secD; preprotein translocase subunit SecD	2	2	3
dgcB; diguanylate cyclase [EC:2.7.7.65]	2	2	2
lpxL, htrB; Kdo2-lipid IVA lauroyltransferase/acyltransferase [EC:2.3.1.241 2.3.1.-]	2	3	1
E2.5.1.54, aroF, aroG, aroH; 3-deoxy-7-phosphoheptulonate synthase [EC:2.5.1.54]	2	3	1
opuD, betL; glycine betaine transporter	2	3	1
fadA, fadI; acetyl-CoA acyltransferase [EC:2.3.1.16]	2	2	2
dsbA; protein dithiol oxidoreductase (disulfide-forming) [EC:1.8.4.15]	2	3	1
DTWD2, tapT; tRNA-uridine aminocarboxypropyltransferase [EC:2.5.1.25]	2	2	2
bcr, tcaB; MFS transporter, DHA1 family, multidrug resistance protein	2	3	1
cheV; two-component system, chemotaxis family, chemotaxis protein CheV	2	2	2
E3.1.4.46, glpQ, ugpQ; glycerophosphoryl diester phosphodiesterase [EC:3.1.4.46]	2	3	1
K09930; uncharacterized protein	2	2	2
dctD; two-component system, NtrC family, C4-dicarboxylate transport response regulator DctD	2	2	2
exbD; biopolymer transport protein ExbD	2	3	1
dctB; two-component system, NtrC family, C4-dicarboxylate transport sensor histidine kinase DctB [EC:2.7.13.3]	2	2	2
recQ; ATP-dependent DNA helicase RecQ [EC:5.6.2.4]	2	2	1
cheR; chemotaxis protein methyltransferase CheR [EC:2.1.1.80]	2	2	1
cysQ, MET22, BPNT1; 3'(2'), 5'-bisphosphate nucleotidase [EC:3.1.3.7]	2	2	1
folK; 2-amino-4-hydroxy-6-hydroxymethyldihydropteridine diphosphokinase [EC:2.7.6.3]	2	2	1
K07182; CBS domain-containing protein	2	1	2
lysC; aspartate kinase [EC:2.7.2.4]	2	1	2
K02478; two-component system, LytTR family, sensor kinase [EC:2.7.13.3]	2	2	1
afuA, fbpA; iron(III) transport system substrate-binding protein	2	3	0
rraA, menG; regulator of ribonuclease activity A	2	2	1
RP-L31, rpmE; large subunit ribosomal protein L31	2	1	2
efp; elongation factor P	2	2	1
trkA, ktrA, ktrC; trk/ktr system potassium uptake protein	2	1	2
TC.OOP; OmpA-OmpF porin, OOP family	2	3	0
dapA; 4-hydroxy-tetrahydrodipicolinate synthase [EC:4.3.3.7]	2	2	1
HEXA_B; hexosaminidase [EC:3.2.1.52]	2	1	2
wrbA; NAD(P)H dehydrogenase (quinone) [EC:1.6.5.2]	2	1	2
ptrB; oligopeptidase B [EC:3.4.21.83]	2	1	2
moxR; MoxR-like ATPase [EC:3.6.3.-]	2	3	0
ilvC; ketol-acid reductoisomerase [EC:1.1.1.86]	2	1	1
cheB; two-component system, chemotaxis family, protein-glutamate methylesterase/glutaminase [EC:3.1.1.61 3.5.1.44]	2	2	0
cheA; two-component system, chemotaxis family, sensor kinase CheA [EC:2.7.13.3]	2	2	0
rimK; ribosomal protein S6--L-glutamate ligase [EC:6.3.2.-]	2	1	1
E2.2.1.2, talA, talB; transaldolase [EC:2.2.1.2]	2	1	1
AMY, amyA, malS; alpha-amylase [EC:3.2.1.1]	2	1	1
TC.MATE, SLC47A, norM, mdtK, dinF; multidrug resistance protein, MATE family	2	2	0
acrB, mexB, adeJ, smeE, mtrD, cmeB; multidrug efflux pump	2	1	1
phnA; protein PhnA	2	2	0
cusA, silA; copper/silver efflux system protein	2	1	1
oxyR; LysR family transcriptional regulator, hydrogen peroxide-inducible genes activator	2	1	1
pps, ppsA; pyruvate, water dikinase [EC:2.7.9.2]	2	1	1
gspK; general secretion pathway protein K	2	1	1
gspF; general secretion pathway protein F	2	1	1
cynT, can; carbonic anhydrase [EC:4.2.1.1]	2	1	1
recF; DNA replication and repair protein RecF	2	1	1
dnaN; DNA polymerase III subunit beta [EC:2.7.7.7]	2	1	1
dnaA; chromosomal replication initiator protein	2	1	1
RP-L34, MRPL34, rpmH; large subunit ribosomal protein L34	2	1	1
rnpA; ribonuclease P protein component [EC:3.1.26.5]	2	1	1
yidC, spoIIIJ, OXA1, ccfA; YidC/Oxa1 family membrane protein insertase	2	1	1
topA; DNA topoisomerase I [EC:5.6.2.1]	2	1	1
katE, CAT, catB, srpA; catalase [EC:1.11.1.6]	2	2	0
gloB, gloC, HAGH; hydroxyacylglutathione hydrolase [EC:3.1.2.6]	2	2	0
cmoA; tRNA (cmo5U34)-methyltransferase [EC:2.1.1.-]	2	1	1
sbcD, mre11; DNA repair protein SbcD/Mre11	2	1	1
zapE; cell division protein ZapE	2	1	1
ribE, RIB5; riboflavin synthase [EC:2.5.1.9]	2	2	0
yedL; putative acetyltransferase [EC:2.3.1.-]	2	1	1
K09790; uncharacterized protein	2	1	1
TC.FEV.OM3, tbpA, hemR, lbpA, hpuB, bhuR, hugA, hmbR; hemoglobin/transferrin/lactoferrin receptor protein	2	1	1
dapE; succinyl-diaminopimelate desuccinylase [EC:3.5.1.18]	2	1	1
smg; Smg protein	2	1	1
lepB; signal peptidase I [EC:3.4.21.89]	2	1	1
dapD; 2,3,4,5-tetrahydropyridine-2,6-dicarboxylate N-succinyltransferase [EC:2.3.1.117]	2	1	1
rlpA; rare lipoprotein A	2	2	0
qor, CRYZ; NADPH:quinone reductase [EC:1.6.5.5]	2	1	1
kch, trkA, mthK, pch; voltage-gated potassium channel	2	2	0
ynjB; putative thiamine transport system substrate-binding protein	2	1	1
minE; cell division topological specificity factor	2	1	1
gabD; succinate-semialdehyde dehydrogenase / glutarate-semialdehyde dehydrogenase [EC:1.2.1.16 1.2.1.79 1.2.1.20]	2	2	0
proB; glutamate 5-kinase [EC:2.7.2.11]	2	1	1
pspC; phage shock protein C	2	1	1
E3.4.21.102, prc, ctpA; carboxyl-terminal processing protease [EC:3.4.21.102]	2	1	1
msrC; L-methionine (R)-S-oxide reductase [EC:1.8.4.14]	2	1	1
flaG; flagellar protein FlaG	2	1	1
iscS, NFS1; cysteine desulfurase [EC:2.8.1.7]	2	1	1
mlaC; phospholipid transport system substrate-binding protein	2	1	1
flgA; flagellar basal body P-ring formation protein FlgA	2	1	1
flgB; flagellar basal-body rod protein FlgB	2	1	1
flgC; flagellar basal-body rod protein FlgC	2	1	1
flgD; flagellar basal-body rod modification protein FlgD	2	1	1
fliG; flagellar motor switch protein FliG	2	1	1
fliH; flagellar assembly protein FliH	2	1	1
fliI; flagellum-specific ATP synthase [EC:7.4.2.8]	2	1	1
flhA; flagellar biosynthesis protein FlhA	2	1	1
fliQ; flagellar biosynthesis protein FliQ	2	1	1
fliP; flagellar biosynthesis protein FliP	2	1	1
prtC, trhP; U32 family peptidase [EC:3.4.-.-]	2	2	0
zur; Fur family transcriptional regulator, zinc uptake regulator	2	1	1
argD; acetylornithine/N-succinyldiaminopimelate aminotransferase [EC:2.6.1.11 2.6.1.17]	2	1	1
abgT; aminobenzoyl-glutamate transport protein	2	2	0
aer; aerotaxis receptor	2	2	0
hisF; imidazole glycerol-phosphate synthase subunit HisF [EC:4.3.2.10]	2	2	0
E2.2.1.1, tktA, tktB; transketolase [EC:2.2.1.1]	2	1	1
E2.2.1.6S, ilvH, ilvN; acetolactate synthase I/III small subunit [EC:2.2.1.6]	2	1	1
phr, PHR1; deoxyribodipyrimidine photo-lyase [EC:4.1.99.3]	2	1	1
dgt; dGTPase [EC:3.1.5.1]	2	0	2
fliE; flagellar hook-basal body complex protein FliE	2	1	1
flrC, fleR, flaM; two-component system, response regulator FlrC	2	1	1
PIR; quercetin 2,3-dioxygenase [EC:1.13.11.24]	2	2	0
metH, MTR; 5-methyltetrahydrofolate--homocysteine methyltransferase [EC:2.1.1.13]	2	1	1
K09973; uncharacterized protein	2	1	1
WARS, trpS; tryptophanyl-tRNA synthetase [EC:6.1.1.2]	2	2	0
rlmI; 23S rRNA (cytosine1962-C5)-methyltransferase [EC:2.1.1.191]	2	2	0
secA; preprotein translocase subunit SecA [EC:7.4.2.8]	2	1	1
IMPDH, guaB; IMP dehydrogenase [EC:1.1.1.205]	2	1	1
bfr; bacterioferritin [EC:1.16.3.1]	2	2	0
fabD, MCAT, MCT1; [acyl-carrier-protein] S-malonyltransferase [EC:2.3.1.39]	2	1	1
rimI; [ribosomal protein S18]-alanine N-acetyltransferase [EC:2.3.1.266]	2	1	1
K07001; NTE family protein	2	2	0
rstB; two-component system, OmpR family, sensor histidine kinase RstB [EC:2.7.13.3]	2	1	0
COX10, ctaB, cyoE; heme o synthase [EC:2.5.1.141]	2	1	0
lysA; diaminopimelate decarboxylase [EC:4.1.1.20]	2	1	0
E2.7.7.3A, coaD, kdtB; pantetheine-phosphate adenylyltransferase [EC:2.7.7.3]	2	1	0
K25135; cyclic di-GMP phosphodiesterase [EC:3.1.4.-]	2	1	0
cusB, silB; membrane fusion protein, copper/silver efflux system	2	1	0
NHA1, SOD2; sodium/hydrogen antiporter	2	1	0
ppsR; [pyruvate, water dikinase]-phosphate phosphotransferase / [pyruvate, water dikinase] kinase [EC:2.7.4.28 2.7.11.33]	2	1	0
tus, tau; DNA replication terminus site-binding protein	2	1	0
parB, spo0J; ParB family transcriptional regulator, chromosome partitioning protein	2	1	0
wcaJ; undecaprenyl-phosphate glucose phosphotransferase [EC:2.7.8.31]	2	1	0
K09807; uncharacterized protein	2	1	0
trmB, METTL1, TRM8; tRNA (guanine-N7-)-methyltransferase [EC:2.1.1.33]	2	1	0
YARS, tyrS; tyrosyl-tRNA synthetase [EC:6.1.1.1]	2	1	0
K08998; uncharacterized protein	2	1	0
ggt; gamma-glutamyltranspeptidase / glutathione hydrolase [EC:2.3.2.2 3.4.19.13]	2	1	0
comM; magnesium chelatase family protein	2	1	0
nqrF; Na+-transporting NADH:ubiquinone oxidoreductase subunit F [EC:7.2.1.1]	2	1	0
argA; N-acetyltransferase	2	1	0
IDH1, IDH2, icd; isocitrate dehydrogenase [EC:1.1.1.42]	2	1	0
acnB; aconitate hydratase 2 / 2-methylisocitrate dehydratase [EC:4.2.1.3 4.2.1.99]	2	1	0
copA, ctpA, ATP7; P-type Cu+ transporter [EC:7.2.2.8]	2	1	0
yrdD; putative DNA topoisomerase	2	1	0
aceK; isocitrate dehydrogenase kinase/phosphatase [EC:2.7.11.5 3.1.3.-]	2	1	0
HIBADH, mmsB; 3-hydroxyisobutyrate dehydrogenase [EC:1.1.1.31]	2	1	0
yhbH; putative sigma-54 modulation protein	2	1	0
metR; LysR family transcriptional regulator, regulator for metE and metH	2	1	0
ACR3, arsB; arsenite transporter	2	1	0
glmS, GFPT; glutamine---fructose-6-phosphate transaminase (isomerizing) [EC:2.6.1.16]	2	1	0
flgJ; peptidoglycan hydrolase FlgJ	2	1	0
K07394; SM-20-related protein	2	1	0
GAPDH, gapA; glyceraldehyde 3-phosphate dehydrogenase (phosphorylating) [EC:1.2.1.12]	2	0	1
flgN; flagellar biosynthesis protein FlgN	2	1	0
recG; ATP-dependent DNA helicase RecG [EC:5.6.2.4]	2	1	0
K09749; uncharacterized protein	2	1	0
ydhP; MFS transporter, DHA1 family, inner membrane transport protein	2	1	0
fliA, whiG; RNA polymerase sigma factor FliA	2	0	1
fliR; flagellar biosynthesis protein FliR	2	1	0
fliN; flagellar motor switch protein FliN	2	1	0
ushA; 5'-nucleotidase / UDP-sugar diphosphatase [EC:3.1.3.5 3.6.1.45]	2	0	1
djlA; DnaJ like chaperone protein	2	1	0
astA; arginine N-succinyltransferase [EC:2.3.1.109]	2	0	1
astD; succinylglutamic semialdehyde dehydrogenase [EC:1.2.1.71]	2	0	1
K06996; uncharacterized protein	2	1	0
csgE; curli production assembly/transport component CsgE	2	1	0
csgF; curli production assembly/transport component CsgF	2	1	0
csgG; curli production assembly/transport component CsgG	2	1	0
yhfA; putative redox protein	2	1	0
cfa; cyclopropane-fatty-acyl-phospholipid synthase [EC:2.1.1.79]	2	1	0
hap, nprV; vibriolysin [EC:3.4.24.25]	2	0	1
betT, betS; choline/glycine/proline betaine transport protein	2	1	0
yliI; aldose sugar dehydrogenase [EC:1.1.5.-]	2	0	1
slyD; FKBP-type peptidyl-prolyl cis-trans isomerase SlyD [EC:5.2.1.8]	2	1	0
maa; maltose O-acetyltransferase [EC:2.3.1.79]	2	1	0
NDUFAF1, CIA30; NADH dehydrogenase [ubiquinone] 1 alpha subcomplex assembly factor 1	2	1	0
motY; sodium-type flagellar protein MotY	2	1	0
hprA; glycerate dehydrogenase [EC:1.1.1.29]	2	1	0
osmC, ohr; lipoyl-dependent peroxiredoxin [EC:1.11.1.28]	2	1	0
hutH, HAL; histidine ammonia-lyase [EC:4.3.1.3]	2	1	0
rsmD; 16S rRNA (guanine966-N2)-methyltransferase [EC:2.1.1.171]	2	1	0
dnaG; DNA primase [EC:2.7.7.101]	2	1	0
K07486; transposase	2	1	0
prpF; 2-methylaconitate isomerase [EC:5.3.3.-]	2	1	0
MAO, aofH; monoamine oxidase [EC:1.4.3.4]	2	1	0
tqsA; AI-2 transport protein TqsA	2	1	0
speA; arginine decarboxylase [EC:4.1.1.19]	2	0	0
malZ; alpha-glucosidase [EC:3.2.1.20]	2	0	0
blaI; BlaI family transcriptional regulator, penicillinase repressor	2	0	0
DPP4, CD26; dipeptidyl-peptidase 4 [EC:3.4.14.5]	2	0	0
tagA, tarA; N-acetylglucosaminyldiphosphoundecaprenol N-acetyl-beta-D-mannosaminyltransferase [EC:2.4.1.187]	2	0	0
vpsF; polysaccharide biosynthesis protein VpsF	2	0	0
wecF, rffT; dTDP-N-acetylfucosamine:lipid II N-acetylfucosaminyltransferase [EC:2.4.1.325]	2	0	0
miaE; tRNA 2-(methylsulfanyl)-N6-isopentenyladenosine37 hydroxylase [EC:1.14.99.69]	2	0	0
glbN; hemoglobin	2	0	0
TC.FEV.OM1, fhuE, fpvA, fptA; outer-membrane receptor for ferric coprogen and ferric-rhodotorulic acid	2	0	0
K06938; uncharacterized protein	2	0	0
ntrY; two-component system, NtrC family, nitrogen regulation sensor histidine kinase NtrY [EC:2.7.13.3]	2	0	0
VGSC; voltage-gated sodium channel	2	0	0
cybB; superoxide oxidase [EC:1.10.3.17]	2	0	0
csy2; CRISPR-associated protein Csy2	2	0	0
csy3; CRISPR-associated protein Csy3	2	0	0
csy4, cas6f; CRISPR-associated endonuclease Csy4 [EC:3.1.-.-]	2	0	0
arsR-arsC; ArsR family transcriptional regulator, arsenate/arsenite/antimonite-responsive transcriptional repressor / arsenate reductase (thioredoxin) [EC:1.20.4.4]	2	0	0
fucP; MFS transporter, FHS family, L-fucose permease	2	0	0
bglX; beta-glucosidase [EC:3.2.1.21]	2	0	0
K07052; CAAX protease family protein	2	0	0
pspA; phage shock protein A	2	0	0
colA; microbial collagenase [EC:3.4.24.3]	2	0	0
racX, ygeA; amino-acid racemase [EC:5.1.1.10]	2	0	0
speB; agmatinase [EC:3.5.3.11]	2	0	0
truC; tRNA pseudouridine65 synthase [EC:5.4.99.26]	2	0	0
dps; starvation-inducible DNA-binding protein	2	0	0
NUCS; nuclease S1 [EC:3.1.30.1]	2	0	0
K07454; putative restriction endonuclease	2	0	0
lytH; peptidoglycan LD-endopeptidase LytH [EC:3.4.-.-]	2	0	0
katG; catalase-peroxidase [EC:1.11.1.21]	2	0	0
oprM, emhC, ttgC, cusC, adeK, smeF, mtrE, cmeC, gesC; outer membrane protein, multidrug efflux system	2	0	0
rayT; REP-associated tyrosine transposase	2	0	0
K07148; uncharacterized protein	2	0	0
E3.4.11.10; bacterial leucyl aminopeptidase [EC:3.4.11.10]	2	0	0
astB; succinylarginine dihydrolase [EC:3.5.3.23]	2	0	0
E3.4.24.33; peptidyl-Asp metalloendopeptidase [EC:3.4.24.33]	2	0	0
rhiA; rhizosphere induced protein	2	0	0
E2.4.1.7; sucrose phosphorylase [EC:2.4.1.7]	2	0	0
E3.1.1.45; carboxymethylenebutenolidase [EC:3.1.1.45]	2	0	0
pcoB, copB; copper resistance protein B	2	0	0
pcoD; copper resistance protein D	2	0	0
lolC_E; lipoprotein-releasing system permease protein	2	0	0
scoA; 3-oxoacid CoA-transferase subunit A [EC:2.8.3.5]	2	0	0
scoB; 3-oxoacid CoA-transferase subunit B [EC:2.8.3.5]	2	0	0
regA, regR, actR; two-component system, response regulator RegA	2	0	0
NIT2, yafV; omega-amidase [EC:3.5.1.3]	2	0	0
ldcA; muramoyltetrapeptide carboxypeptidase [EC:3.4.17.13]	2	0	0
merC; mercuric ion transport protein	2	0	0
actIV; cyclase [EC:4.-.-.-]	2	0	0
pac; penicillin G amidase [EC:3.5.1.11]	2	0	0
TC.BAT2; bacterial/archaeal transporter family-2 protein	2	0	0
pnuC; nicotinamide mononucleotide transporter	2	0	0
TC.CNT; concentrative nucleoside transporter, CNT family	1	4	3
fadL; long-chain fatty acid transport protein	1	6	1
TC.SULP; sulfate permease, SulP family	1	4	2
pbuG, azgA, ghxP, ghxQ, adeQ; adenine/guanine/hypoxanthine permease	1	4	2
K15977; putative oxidoreductase	1	4	2
amt, AMT, MEP; ammonium transporter, Amt family	1	3	1
cysG; uroporphyrin-III C-methyltransferase / precorrin-2 dehydrogenase / sirohydrochlorin ferrochelatase [EC:2.1.1.107 1.3.1.76 4.99.1.4]	1	2	2
K07019; uncharacterized protein	1	2	2
AARS, alaS; alanyl-tRNA synthetase [EC:6.1.1.7]	1	2	2
tusA, sirA; tRNA 2-thiouridine synthesizing protein A [EC:2.8.1.-]	1	2	2
rpoS; RNA polymerase nonessential primary-like sigma factor	1	3	1
yfbK; Ca-activated chloride channel homolog	1	3	1
tdh; threonine 3-dehydrogenase [EC:1.1.1.103]	1	4	0
yrbG; cation:H+ antiporter	1	2	2
K06940; uncharacterized protein	1	3	1
pyrB, PYR2; aspartate carbamoyltransferase catalytic subunit [EC:2.1.3.2]	1	2	2
sdaC; serine transporter	1	3	1
acpP; acyl carrier protein	1	3	1
argR, ahrC; transcriptional regulator of arginine metabolism	1	2	2
elaA; ElaA protein	1	2	1
ccmG, dsbE; cytochrome c biogenesis protein CcmG, thiol:disulfide interchange protein DsbE	1	2	1
rarD; chloramphenicol-sensitive protein RarD	1	2	1
glnK; nitrogen regulatory protein P-II 2	1	2	1
mrcB; penicillin-binding protein 1B [EC:2.4.1.129 3.4.16.4]	1	2	1
secF; preprotein translocase subunit SecF	1	2	1
rmuC; DNA recombination protein RmuC	1	1	2
ilvM; acetolactate synthase II small subunit [EC:2.2.1.6]	1	1	2
polA; DNA polymerase I [EC:2.7.7.7]	1	1	2
gidA, mnmG, MTO1; tRNA uridine 5-carboxymethylaminomethyl modification enzyme	1	1	2
atpI; ATP synthase protein I	1	2	1
ATPF0A, atpB; F-type H+-transporting ATPase subunit a	1	1	2
ATPF0C, atpE; F-type H+-transporting ATPase subunit c	1	1	2
PK, pyk; pyruvate kinase [EC:2.7.1.40]	1	2	1
fabV, ter; enoyl-[acyl-carrier protein] reductase / trans-2-enoyl-CoA reductase (NAD+) [EC:1.3.1.9 1.3.1.44]	1	1	2
nqrB; Na+-transporting NADH:ubiquinone oxidoreductase subunit B [EC:7.2.1.1]	1	1	2
apbE; FAD:protein FMN transferase [EC:2.7.1.180]	1	3	0
galE, GALE; UDP-glucose 4-epimerase [EC:5.1.3.2]	1	2	1
ackA; acetate kinase [EC:2.7.2.1]	1	2	1
fadB; 3-hydroxyacyl-CoA dehydrogenase / enoyl-CoA hydratase / 3-hydroxybutyryl-CoA epimerase / enoyl-CoA isomerase [EC:1.1.1.35 4.2.1.17 5.1.2.3 5.3.3.8]	1	1	2
trkH, trkG, ktrB, ktrD; trk/ktr system potassium uptake protein	1	2	1
barA, gacS, varS; two-component system, NarL family, sensor histidine kinase BarA [EC:2.7.13.3]	1	1	2
rpoE; RNA polymerase sigma-70 factor, ECF subfamily	1	2	1
gspJ; general secretion pathway protein J	1	1	2
gspM; general secretion pathway protein M	1	1	2
dxr; 1-deoxy-D-xylulose-5-phosphate reductoisomerase [EC:1.1.1.267]	1	1	2
lpxA; UDP-N-acetylglucosamine acyltransferase [EC:2.3.1.129]	1	1	2
tusD, dsrE; tRNA 2-thiouridine synthesizing protein D [EC:2.8.1.-]	1	1	2
tusC, dsrF; tRNA 2-thiouridine synthesizing protein C	1	1	2
tusB, dsrH; tRNA 2-thiouridine synthesizing protein B	1	1	2
ndh; NADH:quinone reductase (non-electrogenic) [EC:1.6.5.9]	1	2	1
K02483; two-component system, OmpR family, response regulator	1	3	0
proQ; ProP effector	1	2	1
arsC; arsenate reductase (glutaredoxin) [EC:1.20.4.1]	1	1	2
ruvA; holliday junction DNA helicase RuvA [EC:5.6.2.4]	1	1	2
tolR; biopolymer transport protein TolR	1	1	2
ogt, MGMT; methylated-DNA-[protein]-cysteine S-methyltransferase [EC:2.1.1.63]	1	3	0
mrdA; penicillin-binding protein 2 [EC:3.4.16.4]	1	2	1
mgtE; magnesium transporter	1	3	0
TC.POT; proton-dependent oligopeptide transporter, POT family	1	2	1
TC.BCT; betaine/carnitine transporter, BCCT family	1	2	1
glgC; glucose-1-phosphate adenylyltransferase [EC:2.7.7.27]	1	2	1
gshA; glutamate--cysteine ligase [EC:6.3.2.2]	1	1	2
K07126; uncharacterized protein	1	3	0
SLC13A2_3_5; solute carrier family 13 (sodium-dependent dicarboxylate transporter), member 2/3/5	1	2	1
mlaD, linM; phospholipid/cholesterol/gamma-HCH transport system substrate-binding protein	1	1	2
mlaE, linK; phospholipid/cholesterol/gamma-HCH transport system permease protein	1	1	2
kdsD, kpsF; arabinose-5-phosphate isomerase [EC:5.3.1.13]	1	1	2
kdsC; 3-deoxy-D-manno-octulosonate 8-phosphate phosphatase (KDO 8-P phosphatase) [EC:3.1.3.45]	1	1	2
E1.11.1.5; cytochrome c peroxidase [EC:1.11.1.5]	1	3	0
purF, PPAT; amidophosphoribosyltransferase [EC:2.4.2.14]	1	1	2
glnA, GLUL; glutamine synthetase [EC:6.3.1.2]	1	2	1
glnL, ntrB; two-component system, NtrC family, nitrogen regulation sensor histidine kinase GlnL [EC:2.7.13.3]	1	1	2
ibpA; molecular chaperone IbpA	1	2	1
rnd; ribonuclease D [EC:3.1.13.5]	1	1	2
fabB; 3-oxoacyl-[acyl-carrier-protein] synthase I [EC:2.3.1.41]	1	2	1
DLD, lpd, pdhD; dihydrolipoamide dehydrogenase [EC:1.8.1.4]	1	2	1
serB, PSPH; phosphoserine phosphatase [EC:3.1.3.3]	1	1	2
mltC; membrane-bound lytic murein transglycosylase C [EC:4.2.2.-]	1	3	0
hipA; serine/threonine-protein kinase HipA [EC:2.7.11.1]	1	3	0
deoD; purine-nucleoside phosphorylase [EC:2.4.2.1]	1	1	2
RP-L36, MRPL36, rpmJ; large subunit ribosomal protein L36	1	1	2
gsk; inosine kinase [EC:2.7.1.73]	1	1	2
fabF, OXSM, CEM1; 3-oxoacyl-[acyl-carrier-protein] synthase II [EC:2.3.1.179]	1	2	1
murJ, mviN; putative peptidoglycan lipid II flippase	1	2	1
bamC; outer membrane protein assembly factor BamC	1	1	2
ppx-gppA; exopolyphosphatase / guanosine-5'-triphosphate,3'-diphosphate pyrophosphatase [EC:3.6.1.11 3.6.1.40]	1	1	2
OTC, argF, argI; ornithine carbamoyltransferase [EC:2.1.3.3]	1	2	1
hisH; imidazole glycerol-phosphate synthase subunit HisH [EC:4.3.2.10]	1	2	1
ilvY; LysR family transcriptional regulator, positive regulator for ilvC	1	1	1
fadR; GntR family transcriptional regulator, negative regulator for fad regulon and positive regulator of fabA	1	1	1
comEA; competence protein ComEA	1	1	1
ccmH; cytochrome c-type biogenesis protein CcmH	1	1	1
ccmF; cytochrome c-type biogenesis protein CcmF	1	2	0
ccmE; cytochrome c-type biogenesis protein CcmE	1	1	1
ccmD; heme exporter protein D	1	1	1
ccmC; heme exporter protein C	1	1	1
ccmA; heme exporter protein A [EC:7.6.2.5]	1	1	1
cpdA; 3',5'-cyclic-AMP phosphodiesterase [EC:3.1.4.53]	1	1	1
parE; topoisomerase IV subunit B [EC:5.6.2.2]	1	1	1
plsC; 1-acyl-sn-glycerol-3-phosphate acyltransferase [EC:2.3.1.51]	1	1	1
rraB; regulator of ribonuclease activity B	1	1	1
K09897; uncharacterized protein	1	2	0
btuF; vitamin B12 transport system substrate-binding protein	1	0	2
UNG, UDG; uracil-DNA glycosylase [EC:3.2.2.27]	1	1	1
K09861; uncharacterized protein	1	1	1
srmB; ATP-dependent RNA helicase SrmB [EC:3.6.4.13]	1	1	1
yfiC, trmX; tRNA1Val (adenine37-N6)-methyltransferase [EC:2.1.1.223]	1	1	1
fldB; flavodoxin II	1	1	1
xerD; integrase/recombinase XerD	1	1	1
dsbC; thiol:disulfide interchange protein DsbC [EC:5.3.4.1]	1	1	1
KARS, lysS; lysyl-tRNA synthetase, class II [EC:6.1.1.6]	1	2	0
nfuA; Fe/S biogenesis protein NfuA	1	1	1
lexA; repressor LexA [EC:3.4.21.88]	1	1	1
trxA; thioredoxin 1	1	1	1
rho; transcription termination factor Rho	1	1	1
dbpA; ATP-dependent RNA helicase DbpA [EC:3.6.4.13]	1	1	1
fre, ubiB; NAD(P)H-flavin reductase [EC:1.5.1.41]	1	1	1
cyaY; iron-sulfur cluster assembly protein CyaY	1	1	1
thiI; tRNA uracil 4-sulfurtransferase [EC:2.8.1.4]	1	1	1
pstC; phosphate transport system permease protein	1	1	1
pstA; phosphate transport system permease protein	1	1	1
K07220; uncharacterized protein	1	1	1
TC.PIT; inorganic phosphate transporter, PiT family	1	1	1
queA; S-adenosylmethionine:tRNA ribosyltransferase-isomerase [EC:2.4.99.17]	1	1	1
E3.1.3.25, IMPA, suhB; myo-inositol-1(or 4)-monophosphatase [EC:3.1.3.25]	1	1	1
vpsN; polysaccharide biosynthesis/export protein VpsN	1	2	0
cysD; sulfate adenylyltransferase subunit 2 [EC:2.7.7.4]	1	1	1
secE; preprotein translocase subunit SecE	1	1	1
nusG; transcription termination/antitermination protein NusG	1	1	1
RP-L11, MRPL11, rplK; large subunit ribosomal protein L11	1	1	1
RP-L1, MRPL1, rplA; large subunit ribosomal protein L1	1	1	1
RP-S7, MRPS7, rpsG; small subunit ribosomal protein S7	1	1	1
pcnB; poly(A) polymerase [EC:2.7.7.19]	1	1	1
FBA, fbaA; fructose-bisphosphate aldolase, class II [EC:4.1.2.13]	1	1	1
PGK, pgk; phosphoglycerate kinase [EC:2.7.2.3]	1	1	1
epd; D-erythrose 4-phosphate dehydrogenase [EC:1.2.1.72]	1	1	1
endA; deoxyribonuclease I [EC:3.1.21.1]	1	2	0
K07234; uncharacterized protein involved in response to NO	1	1	1
norR; anaerobic nitric oxide reductase transcription regulator	1	2	0
chrR, NQR; chromate reductase, NAD(P)H dehydrogenase (quinone)	1	1	1
leuA, IMS; 2-isopropylmalate synthase [EC:2.3.3.13]	1	1	1
fabR; TetR/AcrR family transcriptional regulator, fatty acid biosynthesis regulator	1	1	1
hemE, UROD; uroporphyrinogen decarboxylase [EC:4.1.1.37]	1	1	1
rsd; regulator of sigma D	1	1	1
fkpA; FKBP-type peptidyl-prolyl cis-trans isomerase FkpA [EC:5.2.1.8]	1	1	1
ABCF3; ATP-binding cassette, subfamily F, member 3	1	1	1
K09898; uncharacterized protein	1	1	1
DPEP; membrane dipeptidase [EC:3.4.13.19]	1	0	2
ilvD; dihydroxy-acid dehydratase [EC:4.2.1.9]	1	2	0
ubiK; ubiquinone biosynthesis accessory factor UbiK	1	1	1
rep; ATP-dependent DNA helicase Rep [EC:5.6.2.4]	1	1	1
hemN, hemZ; oxygen-independent coproporphyrinogen III oxidase [EC:1.3.98.3]	1	1	1
yjgA; ribosome-associated protein	1	1	1
mutY; A/G-specific adenine glycosylase [EC:3.2.2.31]	1	1	1
mtnN, mtn, pfs; adenosylhomocysteine nucleosidase [EC:3.2.2.9]	1	1	1
cbiB, cobD; adenosylcobinamide-phosphate synthase [EC:6.3.1.10]	1	1	1
csrA; carbon storage regulator	1	1	1
recX; regulatory protein	1	1	1
glyQ; glycyl-tRNA synthetase alpha chain [EC:6.1.1.14]	1	1	1
mioC; MioC protein	1	1	1
gidB, rsmG; 16S rRNA (guanine527-N7)-methyltransferase [EC:2.1.1.170]	1	1	1
ATPF0B, atpF; F-type H+-transporting ATPase subunit b	1	1	1
ATPF1D, atpH; F-type H+-transporting ATPase subunit delta	1	1	1
ATPF1A, atpA; F-type H+/Na+-transporting ATPase subunit alpha [EC:7.1.2.2 7.2.2.1]	1	1	1
ATPF1G, atpG; F-type H+-transporting ATPase subunit gamma	1	1	1
ATPF1B, atpD; F-type H+/Na+-transporting ATPase subunit beta [EC:7.1.2.2 7.2.2.1]	1	1	1
E1.17.4.1A, nrdA, nrdE; ribonucleoside-diphosphate reductase alpha chain [EC:1.17.4.1]	1	1	1
fklB; FKBP-type peptidyl-prolyl cis-trans isomerase FklB [EC:5.2.1.8]	1	1	1
fadH; 2,4-dienoyl-CoA reductase (NADPH2) [EC:1.3.1.34]	1	2	0
PGD, gnd, gntZ; 6-phosphogluconate dehydrogenase [EC:1.1.1.44 1.1.1.343]	1	1	1
yajG; uncharacterized lipoprotein	1	1	1
rlmG; 23S rRNA (guanine1835-N2)-methyltransferase [EC:2.1.1.174]	1	1	1
bolA; BolA family transcriptional regulator, general stress-responsive regulator	1	1	1
nqrA; Na+-transporting NADH:ubiquinone oxidoreductase subunit A [EC:7.2.1.1]	1	1	1
nqrC; Na+-transporting NADH:ubiquinone oxidoreductase subunit C [EC:7.2.1.1]	1	1	1
nqrD; Na+-transporting NADH:ubiquinone oxidoreductase subunit D [EC:7.2.1.1]	1	1	1
nqrE; Na+-transporting NADH:ubiquinone oxidoreductase subunit E [EC:7.2.1.1]	1	1	1
K05952; uncharacterized protein	1	1	1
afuC, fbpC; iron(III) transport system ATP-binding protein [EC:7.2.2.7]	1	1	1
hslU; ATP-dependent HslUV protease ATP-binding subunit HslU	1	1	1
hslV, clpQ; ATP-dependent HslUV protease, peptidase subunit HslV [EC:3.4.25.2]	1	1	1
priA; primosomal protein N' (replication factor Y) (superfamily II helicase) [EC:5.6.2.4]	1	1	1
E1.1.1.40, maeB; malate dehydrogenase (oxaloacetate-decarboxylating)(NADP+) [EC:1.1.1.40]	1	1	1
metJ; MetJ family transcriptional regulator, methionine regulon repressor	1	1	1
metL; bifunctional aspartokinase / homoserine dehydrogenase 2 [EC:2.7.2.4 1.1.1.3]	1	1	1
mrcA; penicillin-binding protein 1A [EC:2.4.1.129 3.4.16.4]	1	1	1
pilO; type IV pilus assembly protein PilO	1	1	1
FBP, fbp; fructose-1,6-bisphosphatase I [EC:3.1.3.11]	1	1	1
rsuA; 16S rRNA pseudouridine516 synthase [EC:5.4.99.19]	1	2	0
clpA; ATP-dependent Clp protease ATP-binding subunit ClpA	1	1	1
infA; translation initiation factor IF-1	1	1	1
bpt; leucyl-tRNA---protein transferase [EC:2.3.2.29]	1	1	1
aat; leucyl/phenylalanyl-tRNA---protein transferase [EC:2.3.2.6]	1	1	1
ychF; ribosome-binding ATPase	1	1	1
ispE; 4-diphosphocytidyl-2-C-methyl-D-erythritol kinase [EC:2.7.1.148]	1	1	1
hemA; glutamyl-tRNA reductase [EC:1.2.1.70]	1	1	1
prfA, MTRF1, MRF1; peptide chain release factor 1	1	1	1
hemK, prmC, HEMK; release factor glutamine methyltransferase [EC:2.1.1.297]	1	1	1
K07020; uncharacterized protein	1	1	1
rlmM; 23S rRNA (cytidine2498-2'-O)-methyltransferase [EC:2.1.1.186]	1	1	1
cysZ; CysZ protein	1	1	1
rlmA1; 23S rRNA (guanine745-N1)-methyltransferase [EC:2.1.1.187]	1	1	1
pta; phosphate acetyltransferase [EC:2.3.1.8]	1	1	1
crr; sugar PTS system EIIA component [EC:2.7.1.-]	1	1	1
vcaM; ATP-binding cassette, subfamily B, multidrug efflux pump	1	1	1
pyrG, CTPS; CTP synthase [EC:6.3.4.2]	1	1	1
mazG; nucleoside triphosphate diphosphatase [EC:3.6.1.9]	1	1	1
rumA; 23S rRNA (uracil1939-C5)-methyltransferase [EC:2.1.1.190]	1	1	1
pdxJ; pyridoxine 5-phosphate synthase [EC:2.6.99.2]	1	1	1
recO; DNA repair protein RecO (recombination protein O)	1	1	1
era, ERAL1; GTPase	1	1	1
rnc, DROSHA, RNT1; ribonuclease III [EC:3.1.26.3]	1	1	1
lepA; GTP-binding protein LepA	1	1	1
rseC; sigma-E factor negative regulatory protein RseC	1	1	1
rseB; sigma-E factor negative regulatory protein RseB	1	1	1
rseA; sigma-E factor negative regulatory protein RseA	1	1	1
nadB; L-aspartate oxidase [EC:1.4.3.16]	1	1	1
ygfZ; tRNA-modifying protein YgfZ	1	1	1
E4.1.1.49, pckA; phosphoenolpyruvate carboxykinase (ATP) [EC:4.1.1.49]	1	1	1
hslO; molecular chaperone Hsp33	1	1	1
hslR; ribosome-associated heat shock protein Hsp15	1	1	1
gspC; general secretion pathway protein C	1	1	1
gspH; general secretion pathway protein H	1	1	1
gspI; general secretion pathway protein I	1	1	1
gspL; general secretion pathway protein L	1	1	1
gspN; general secretion pathway protein N	1	1	1
glnD; [protein-PII] uridylyltransferase [EC:2.7.7.59]	1	1	1
RP-S2, MRPS2, rpsB; small subunit ribosomal protein S2	1	1	1
tsf, TSFM; elongation factor Ts	1	1	1
pyrH; uridylate kinase [EC:2.7.4.22]	1	1	1
E2.7.7.41, CDS1, CDS2, cdsA; phosphatidate cytidylyltransferase [EC:2.7.7.41]	1	1	1
rseP; regulator of sigma E protease [EC:3.4.24.-]	1	1	1
SAM50, TOB55, bamA; outer membrane protein insertion porin family	1	1	1
hlpA, ompH; outer membrane protein	1	1	1
lpxD; UDP-3-O-[3-hydroxymyristoyl] glucosamine N-acyltransferase [EC:2.3.1.191]	1	1	1
fabZ; 3-hydroxyacyl-[acyl-carrier-protein] dehydratase [EC:4.2.1.59]	1	1	1
thrA; bifunctional aspartokinase / homoserine dehydrogenase 1 [EC:2.7.2.4 1.1.1.3]	1	1	1
thrB; homoserine kinase [EC:2.7.1.39]	1	1	1
thrC; threonine synthase [EC:4.2.3.1]	1	1	1
glyA, SHMT; glycine hydroxymethyltransferase [EC:2.1.2.1]	1	1	1
nrdR; transcriptional repressor NrdR	1	1	1
ribD; diaminohydroxyphosphoribosylaminopyrimidine deaminase / 5-amino-6-(5-phosphoribosylamino)uracil reductase [EC:3.5.4.26 1.1.1.193]	1	2	0
ribH, RIB4; 6,7-dimethyl-8-ribityllumazine synthase [EC:2.5.1.78]	1	1	1
dtd, DTD; D-aminoacyl-tRNA deacylase [EC:3.1.1.96]	1	1	1
K07058; membrane protein	1	1	1
alaA; alanine-synthesizing transaminase [EC:2.6.1.66 2.6.1.2]	1	1	1
MARS, metG; methionyl-tRNA synthetase [EC:6.1.1.10]	1	1	1
gltD; glutamate synthase (NADPH) small chain [EC:1.4.1.13]	1	1	1
gltB; glutamate synthase (NADPH) large chain [EC:1.4.1.13]	1	1	1
ftsB; cell division protein FtsB	1	1	1
ispD; 2-C-methyl-D-erythritol 4-phosphate cytidylyltransferase [EC:2.7.7.60]	1	1	1
ispF; 2-C-methyl-D-erythritol 2,4-cyclodiphosphate synthase [EC:4.6.1.12]	1	1	1
truD, PUS7; tRNA pseudouridine13 synthase [EC:5.4.99.27]	1	1	1
E2.1.1.77, pcm; protein-L-isoaspartate(D-aspartate) O-methyltransferase [EC:2.1.1.77]	1	1	1
mutS; DNA mismatch repair protein MutS	1	1	1
pncC; nicotinamide-nucleotide amidase [EC:3.5.1.42]	1	1	1
recA; recombination protein RecA	1	1	1
epsF; protein tyrosine kinase modulator	1	2	0
rsbV; anti-sigma B factor antagonist	1	2	0
rsbU_P; phosphoserine phosphatase RsbU/P [EC:3.1.3.3]	1	2	0
nagA, AMDHD2; N-acetylglucosamine-6-phosphate deacetylase [EC:3.5.1.25]	1	1	1
sdhB, frdB; succinate dehydrogenase / fumarate reductase, iron-sulfur subunit [EC:1.3.5.1 1.3.5.4]	1	1	1
sdhA, frdA; succinate dehydrogenase / fumarate reductase, flavoprotein subunit [EC:1.3.5.1 1.3.5.4]	1	1	1
sdhD, frdD; succinate dehydrogenase / fumarate reductase, membrane anchor subunit	1	1	1
sdhC, frdC; succinate dehydrogenase / fumarate reductase, cytochrome b subunit	1	1	1
minD; septum site-determining protein MinD	1	1	1
clpX, CLPX; ATP-dependent Clp protease ATP-binding subunit ClpX	1	1	1
lon; ATP-dependent Lon protease [EC:3.4.21.53]	1	1	1
ppiD; peptidyl-prolyl cis-trans isomerase D [EC:5.2.1.8]	1	1	1
sapD; cationic peptide transport system ATP-binding protein	1	1	1
sapC; cationic peptide transport system permease protein	1	1	1
sapB; cationic peptide transport system permease protein	1	1	1
lpxC; UDP-3-O-[3-hydroxymyristoyl] N-acetylglucosamine deacetylase [EC:3.5.1.108]	1	1	1
ftsQ; cell division protein FtsQ	1	1	1
ddl; D-alanine-D-alanine ligase [EC:6.3.2.4]	1	2	0
murC; UDP-N-acetylmuramate--alanine ligase [EC:6.3.2.8]	1	1	1
murG; UDP-N-acetylglucosamine--N-acetylmuramyl-(pentapeptide) pyrophosphoryl-undecaprenol N-acetylglucosamine transferase [EC:2.4.1.227]	1	1	1
ftsW, spoVE; cell division protein FtsW	1	1	1
murD; UDP-N-acetylmuramoylalanine--D-glutamate ligase [EC:6.3.2.9]	1	1	1
mraY; phospho-N-acetylmuramoyl-pentapeptide-transferase [EC:2.7.8.13]	1	1	1
murF; UDP-N-acetylmuramoyl-tripeptide--D-alanyl-D-alanine ligase [EC:6.3.2.10]	1	1	1
murE; UDP-N-acetylmuramoyl-L-alanyl-D-glutamate--2,6-diaminopimelate ligase [EC:6.3.2.13]	1	1	1
ftsI; cell division protein FtsI (penicillin-binding protein 3) [EC:3.4.16.4]	1	1	1
ftsL; cell division protein FtsL	1	1	1
mraW, rsmH; 16S rRNA (cytosine1402-N4)-methyltransferase [EC:2.1.1.199]	1	1	1
K07003; uncharacterized protein	1	2	0
HPD, hppD; 4-hydroxyphenylpyruvate dioxygenase [EC:1.13.11.27]	1	1	1
flrA, fleQ, flaK; sigma-54 dependent transcriptional regulator, flagellar regulatory protein	1	1	1
mpl; UDP-N-acetylmuramate: L-alanyl-gamma-D-glutamyl-meso-diaminopimelate ligase [EC:6.3.2.45]	1	1	1
K09891; uncharacterized protein	1	1	1
ubiA; 4-hydroxybenzoate polyprenyltransferase [EC:2.5.1.39]	1	1	1
ubiC; chorismate lyase [EC:4.1.3.40]	1	1	1
glpG; rhomboid protease GlpG [EC:3.4.21.105]	1	1	1
glpE; thiosulfate sulfurtransferase [EC:2.8.1.1]	1	1	1
kbl, GCAT; glycine C-acetyltransferase [EC:2.3.1.29]	1	1	1
gmhB; D-glycero-D-manno-heptose 1,7-bisphosphate phosphatase [EC:3.1.3.82 3.1.3.83]	1	1	1
GPI, pgi; glucose-6-phosphate isomerase [EC:5.3.1.9]	1	1	1
perM; putative permease	1	1	1
bepA; beta-barrel assembly-enhancing protease [EC:3.4.-.-]	1	1	1
impK, ompA, vasF, dotU; type VI secretion system protein ImpK	1	2	0
vasD, lip; type VI secretion system protein VasD	1	2	0
ruvC; crossover junction endodeoxyribonuclease RuvC [EC:3.1.21.10]	1	1	1
ruvB; holliday junction DNA helicase RuvB [EC:5.6.2.4]	1	1	1
tolQ; biopolymer transport protein TolQ	1	1	1
tolA; colicin import membrane protein	1	1	1
rpoZ; DNA-directed RNA polymerase subunit omega [EC:2.7.7.6]	1	1	1
gmk, GUK1; guanylate kinase [EC:2.7.4.8]	1	1	1
RP-L23, MRPL23, rplW; large subunit ribosomal protein L23	1	1	1
RP-L4, MRPL4, rplD; large subunit ribosomal protein L4	1	1	1
RP-L3, MRPL3, rplC; large subunit ribosomal protein L3	1	1	1
RP-S10, MRPS10, rpsJ; small subunit ribosomal protein S10	1	1	1
plsB; glycerol-3-phosphate O-acyltransferase [EC:2.3.1.15]	1	1	1
zipA; cell division protein ZipA	1	1	1
E6.5.1.2, ligA, ligB; DNA ligase (NAD+) [EC:6.5.1.2]	1	2	0
tdk, TK; thymidine kinase [EC:2.7.1.21]	1	1	1
fabH; 3-oxoacyl-[acyl-carrier-protein] synthase III [EC:2.3.1.180]	1	1	1
nusB; transcription antitermination protein NusB	1	1	1
dxs; 1-deoxy-D-xylulose-5-phosphate synthase [EC:2.2.1.7]	1	1	1
ispA; farnesyl diphosphate synthase [EC:2.5.1.1 2.5.1.10]	1	1	1
xseB; exodeoxyribonuclease VII small subunit [EC:3.1.11.6]	1	1	1
grxD, GLRX5; monothiol glutaredoxin	1	1	1
SOD2; superoxide dismutase, Fe-Mn family [EC:1.15.1.1]	1	1	1
recR; recombination protein RecR	1	1	1
ebfC; nucleoid-associated protein EbfC	1	1	1
lipB; lipoyl(octanoyl) transferase [EC:2.3.1.181]	1	1	1
K09158; uncharacterized protein	1	1	1
rlmH; 23S rRNA (pseudouridine1915-N3)-methyltransferase [EC:2.1.1.177]	1	1	1
ybeB; ribosome-associated protein	1	1	1
holA; DNA polymerase III subunit delta [EC:2.7.7.7]	1	1	1
lptE, rlpB; LPS-assembly lipoprotein	1	1	1
LARS, leuS; leucyl-tRNA synthetase [EC:6.1.1.4]	1	1	1
miaA, TRIT1; tRNA dimethylallyltransferase [EC:2.5.1.75]	1	1	1
hfq; host factor-I protein	1	1	1
hflX; GTPase	1	1	1
purA, ADSS; adenylosuccinate synthase [EC:6.3.4.4]	1	1	1
creA; CreA protein	1	1	1
gcvH, GCSH; glycine cleavage system H protein	1	1	1
rlmB; 23S rRNA (guanosine2251-2'-O)-methyltransferase [EC:2.1.1.185]	1	1	1
rnr, vacB; ribonuclease R [EC:3.1.13.1]	1	0	2
K00243; uncharacterized protein	1	1	1
lapB; lipopolysaccharide assembly protein B	1	1	1
lapA; lipopolysaccharide assembly protein A	1	1	1
ihfB, himD; integration host factor subunit beta	1	1	1
RP-S1, rpsA; small subunit ribosomal protein S1	1	1	1
aroA; 3-phosphoshikimate 1-carboxyvinyltransferase [EC:2.5.1.19]	1	1	1
serC, PSAT1; phosphoserine aminotransferase [EC:2.6.1.52]	1	2	0
yhdE; nucleoside triphosphate pyrophosphatase [EC:3.6.1.-]	1	1	1
K09902; uncharacterized protein	1	1	1
mltB; membrane-bound lytic murein transglycosylase B [EC:4.2.2.-]	1	2	0
pqiA; paraquat-inducible protein A	1	2	0
flhG, fleN; flagellar biosynthesis protein FlhG	1	1	1
flhB; flagellar biosynthesis protein FlhB	1	1	1
ndk, NME; nucleoside-diphosphate kinase [EC:2.7.4.6]	1	1	1
rlmN; 23S rRNA (adenine2503-C2)-methyltransferase [EC:2.1.1.192]	1	1	1
pilF; type IV pilus assembly protein PilF	1	1	1
dusA; tRNA-dihydrouridine synthase A [EC:1.-.-.-]	1	1	1
cheX; chemotaxis protein CheX	1	1	1
lptD, imp, ostA; LPS-assembly protein	1	1	1
ksgA; 16S rRNA (adenine1518-N6/adenine1519-N6)-dimethyltransferase [EC:2.1.1.182]	1	1	1
apaG; ApaG protein	1	1	1
apaH; bis(5'-nucleosyl)-tetraphosphatase (symmetrical) [EC:3.6.1.41]	1	1	1
cysK; cysteine synthase [EC:2.5.1.47]	1	1	1
glpA, glpD; glycerol-3-phosphate dehydrogenase [EC:1.1.5.3]	1	2	0
K09794; uncharacterized protein	1	2	0
trpG; anthranilate synthase component II [EC:4.1.3.27]	1	1	1
gmhA, lpcA; D-sedoheptulose 7-phosphate isomerase [EC:5.3.1.28]	1	1	1
PFAS, purL; phosphoribosylformylglycinamidine synthase [EC:6.3.5.3]	1	1	1
frmB, ESD, fghA; S-formylglutathione hydrolase [EC:3.1.2.12]	1	1	1
trpB; tryptophan synthase beta chain [EC:4.2.1.20]	1	1	1
trpA; tryptophan synthase alpha chain [EC:4.2.1.20]	1	1	1
DHODH, pyrD; dihydroorotate dehydrogenase [EC:1.3.5.2]	1	1	1
zapC; cell division protein ZapC	1	1	1
rlmKL; 23S rRNA (guanine2069-N7)-methyltransferase / 23S rRNA (guanine2445-N2)-methyltransferase [EC:2.1.1.264 2.1.1.173]	1	1	1
uup; ABC transport system ATP-binding/permease protein	1	1	1
aroC; chorismate synthase [EC:4.2.3.5]	1	1	1
prmB; ribosomal protein L3 glutamine methyltransferase [EC:2.1.1.298]	1	1	1
rpoA; DNA-directed RNA polymerase subunit alpha [EC:2.7.7.6]	1	1	1
RP-S4, rpsD; small subunit ribosomal protein S4	1	1	1
RP-S11, MRPS11, rpsK; small subunit ribosomal protein S11	1	1	1
RP-S13, rpsM; small subunit ribosomal protein S13	1	1	1
secY; preprotein translocase subunit SecY	1	1	1
RP-L15, MRPL15, rplO; large subunit ribosomal protein L15	1	1	1
RP-L18, MRPL18, rplR; large subunit ribosomal protein L18	1	1	1
RP-L6, MRPL6, rplF; large subunit ribosomal protein L6	1	1	1
RP-S8, rpsH; small subunit ribosomal protein S8	1	1	1
RP-S14, MRPS14, rpsN; small subunit ribosomal protein S14	1	1	1
RP-L5, MRPL5, rplE; large subunit ribosomal protein L5	1	1	1
glgA; starch synthase [EC:2.4.1.21]	1	1	1
PYG, glgP; glycogen phosphorylase [EC:2.4.1.1]	1	2	0
bamD; outer membrane protein assembly factor BamD	1	1	1
ispH, lytB; 4-hydroxy-3-methylbut-2-en-1-yl diphosphate reductase [EC:1.17.7.4]	1	1	1
slpA; FKBP-type peptidyl-prolyl cis-trans isomerase SlpA [EC:5.2.1.8]	1	1	1
lspA; signal peptidase II [EC:3.4.23.36]	1	1	1
galM, GALM; aldose 1-epimerase [EC:5.1.3.3]	1	1	1
ABC.SP.S; putative spermidine/putrescine transport system substrate-binding protein	1	2	0
xni; protein Xni	1	1	1
ppnN; pyrimidine/purine-5'-nucleotide nucleosidase [EC:3.2.2.10 3.2.2.-]	1	1	1
K09908; uncharacterized protein	1	1	1
murA; UDP-N-acetylglucosamine 1-carboxyvinyltransferase [EC:2.5.1.7]	1	1	1
cydX; cytochrome bd-I ubiquinol oxidase subunit X [EC:7.1.1.7]	1	1	1
cydB; cytochrome bd ubiquinol oxidase subunit II [EC:7.1.1.7]	1	1	1
cydA; cytochrome bd ubiquinol oxidase subunit I [EC:7.1.1.7]	1	1	1
lpxB; lipid-A-disaccharide synthase [EC:2.4.1.182]	1	1	1
rnhB; ribonuclease HII [EC:3.1.26.4]	1	1	1
accA; acetyl-CoA carboxylase carboxyl transferase subunit alpha [EC:6.4.1.2 2.1.3.15]	1	1	1
K07157; uncharacterized protein	1	1	1
rmf; ribosome modulation factor	1	1	1
fabA; 3-hydroxyacyl-[acyl-carrier protein] dehydratase / trans-2-decenoyl-[acyl-carrier protein] isomerase [EC:4.2.1.59 5.3.3.14]	1	1	1
murB; UDP-N-acetylmuramate dehydrogenase [EC:1.3.1.98]	1	1	1
HINT1, hinT, hit; histidine triad (HIT) family protein	1	2	0
hemH, FECH; protoporphyrin/coproporphyrin ferrochelatase [EC:4.98.1.1 4.99.1.9]	1	1	1
accB, bccP; acetyl-CoA carboxylase biotin carboxyl carrier protein	1	1	1
aroQ, qutE; 3-dehydroquinate dehydratase II [EC:4.2.1.10]	1	1	1
dsbD, dipZ; thioredoxin:protein disulfide reductase [EC:1.8.4.16]	1	1	1
groEL, HSPD1; chaperonin GroEL	1	1	1
E4.3.1.17, sdaA, sdaB, tdcG; L-serine dehydratase [EC:4.3.1.17]	1	2	0
PARS, proS; prolyl-tRNA synthetase [EC:6.1.1.15]	1	1	1
TRMO, trmO; tRNA (adenine37-N6)-methyltransferase [EC:2.1.1.-]	1	1	1
fliJ; flagellar protein FliJ	1	1	1
ECM4, yqjG; glutathionyl-hydroquinone reductase [EC:1.8.5.7]	1	1	1
ettA; energy-dependent translational throttle protein EttA	1	1	1
metA; homoserine O-succinyltransferase/O-acetyltransferase [EC:2.3.1.46 2.3.1.31]	1	1	1
thiC; phosphomethylpyrimidine synthase [EC:4.1.99.17]	1	1	1
thiS; sulfur carrier protein	1	1	1
thiG; thiazole synthase [EC:2.8.1.10]	1	1	1
thiDE; hydroxymethylpyrimidine kinase / phosphomethylpyrimidine kinase / thiamine-phosphate diphosphorylase [EC:2.7.1.49 2.7.4.7 2.5.1.3]	1	1	1
lptC; lipopolysaccharide export system protein LptC	1	1	1
lptA; lipopolysaccharide export system protein LptA	1	1	1
lptB; lipopolysaccharide export system ATP-binding protein [EC:7.5.2.5]	1	1	1
rpoN; RNA polymerase sigma-54 factor	1	1	1
pgm; phosphoglucomutase [EC:5.4.2.2]	1	1	1
seqA; negative modulator of initiation of replication	1	1	1
fadJ; 3-hydroxyacyl-CoA dehydrogenase / enoyl-CoA hydratase / 3-hydroxybutyryl-CoA epimerase [EC:1.1.1.35 4.2.1.17 5.1.2.3]	1	2	0
rlmJ; 23S rRNA (adenine2030-N6)-methyltransferase [EC:2.1.1.266]	1	1	1
lpxH; UDP-2,3-diacylglucosamine hydrolase [EC:3.6.1.54]	1	1	1
pilQ; type IV pilus assembly protein PilQ	1	1	1
aroK, aroL; shikimate kinase [EC:2.7.1.71]	1	1	1
aroB; 3-dehydroquinate synthase [EC:4.2.3.4]	1	1	1
damX; DamX protein	1	1	1
dam; DNA adenine methylase [EC:2.1.1.72]	1	1	1
rpe, RPE; ribulose-phosphate 3-epimerase [EC:5.1.3.1]	1	1	1
purN; phosphoribosylglycinamide formyltransferase 1 [EC:2.1.2.2]	1	1	1
purM; phosphoribosylformylglycinamidine cyclo-ligase [EC:6.3.3.1]	1	1	1
cmoB; tRNA (mo5U34)-methyltransferase [EC:2.1.1.-]	1	1	1
lgt, umpA; phosphatidylglycerol---prolipoprotein diacylglyceryl transferase [EC:2.5.1.145]	1	1	1
thyA, TYMS; thymidylate synthase [EC:2.1.1.45]	1	0	2
rodZ; cytoskeleton protein RodZ	1	1	1
gcpE, ispG; (E)-4-hydroxy-3-methylbut-2-enyl-diphosphate synthase [EC:1.17.7.1 1.17.7.3]	1	1	1
HARS, hisS; histidyl-tRNA synthetase [EC:6.1.1.21]	1	1	1
bamB; outer membrane protein assembly factor BamB	1	1	1
rbsB; ribose transport system substrate-binding protein	1	1	1
miaB; tRNA-2-methylthio-N6-dimethylallyladenosine synthase [EC:2.8.4.3]	1	1	1
phoH, phoL; phosphate starvation-inducible protein PhoH and related proteins	1	1	1
ybeY, yqfG; probable rRNA maturation factor	1	1	1
corC, tlyC; hemolysin (HlyC) family protein	1	1	1
purD; phosphoribosylamine---glycine ligase [EC:6.3.4.13]	1	1	1
cidA; holin-like protein	1	1	1
ccoP; cytochrome c oxidase cbb3-type subunit III	1	1	1
K09926; uncharacterized protein	1	1	1
copB; P-type Cu2+ transporter [EC:7.2.2.9]	1	1	1
K09792; uncharacterized protein	1	1	1
fnr; CRP/FNR family transcriptional regulator, anaerobic regulatory protein	1	1	1
glnG, ntrC; two-component system, NtrC family, nitrogen regulation response regulator GlnG	1	1	1
crp; CRP/FNR family transcriptional regulator, cyclic AMP receptor protein	1	1	1
grxA; glutaredoxin 1	1	1	1
E3.2.1.14; chitinase [EC:3.2.1.14]	1	2	0
hemB, ALAD; porphobilinogen synthase [EC:4.2.1.24]	1	1	1
tatC; sec-independent protein translocase protein TatC	1	1	1
tatB; sec-independent protein translocase protein TatB	1	1	1
tatA; sec-independent protein translocase protein TatA	1	1	1
ubiB, aarF; ubiquinone biosynthesis protein	1	1	1
ubiJ; ubiquinone biosynthesis accessory factor UbiJ	1	1	1
ubiE; demethylmenaquinone methyltransferase / 2-methoxy-6-polyprenyl-1,4-benzoquinol methylase [EC:2.1.1.163 2.1.1.201]	1	1	1
recD; exodeoxyribonuclease V alpha subunit [EC:3.1.11.5]	1	1	1
pgdX; glutathione-dependent peroxiredoxin [EC:1.11.1.27]	1	1	1
pepB; PepB aminopeptidase [EC:3.4.11.23]	1	1	1
K07014; uncharacterized protein	1	1	1
hlyU; ArsR family transcriptional regulator, virulence genes transcriptional regulator	1	1	1
lptF; lipopolysaccharide export system permease protein	1	1	1
lptG; lipopolysaccharide export system permease protein	1	1	1
rlmE, rrmJ, ftsJ; 23S rRNA (uridine2552-2'-O)-methyltransferase [EC:2.1.1.166]	1	1	1
yhbY; RNA-binding protein	1	1	1
prdX, proX; Ala-tRNA(Pro) deacylase [EC:3.1.1.-]	1	2	0
ybfF; esterase [EC:3.1.-.-]	1	1	1
fldA, nifF, isiB; flavodoxin I	1	1	1
fur, zur, furB; Fur family transcriptional regulator, ferric uptake regulator	1	1	1
QARS, glnS; glutaminyl-tRNA synthetase [EC:6.1.1.18]	1	1	1
folD; methylenetetrahydrofolate dehydrogenase (NADP+) / methenyltetrahydrofolate cyclohydrolase [EC:1.5.1.5 3.5.4.9]	1	1	1
PPIB, ppiB; peptidyl-prolyl cis-trans isomerase B (cyclophilin B) [EC:5.2.1.8]	1	1	1
RP-L13, MRPL13, rplM; large subunit ribosomal protein L13	1	1	1
RP-S16, MRPS16, rpsP; small subunit ribosomal protein S16	1	1	1
ftsX; cell division transport system permease protein	1	1	1
ftsE; cell division transport system ATP-binding protein	1	1	1
ftsY; fused signal recognition particle receptor	1	1	1
curA; NADPH-dependent curcumin reductase [EC:1.3.1.-]	1	1	1
nagZ; beta-N-acetylhexosaminidase [EC:3.2.1.52]	1	1	1
UMF2; MFS transporter, UMF2 family, putative MFS family transporter protein	1	1	1
helD; DNA helicase IV [EC:5.6.2.4]	1	1	1
RP-L33, MRPL33, rpmG; large subunit ribosomal protein L33	1	2	0
RP-L28, MRPL28, rpmB; large subunit ribosomal protein L28	1	2	0
radC; DNA repair protein RadC	1	1	1
slmA, ttk; TetR/AcrR family transcriptional regulator	1	1	1
rimP; ribosome maturation factor RimP	1	1	1
nusA; transcription termination/antitermination protein NusA	1	1	1
pnp, PNPT1; polyribonucleotide nucleotidyltransferase [EC:2.7.7.8]	1	1	1
RP-S15, MRPS15, rpsO; small subunit ribosomal protein S15	1	1	1
truB, PUS4, TRUB1; tRNA pseudouridine55 synthase [EC:5.4.99.25]	1	1	1
rbfA; ribosome-binding factor A	1	1	1
TC.CIC; chloride channel protein, CIC family	1	1	1
epmC; elongation factor P hydroxylase [EC:1.14.-.-]	1	1	1
eta; exfoliative toxin A/B	1	1	1
E3.6.1.22, NUDT12, nudC; NAD+ diphosphatase [EC:3.6.1.22]	1	1	1
ubiH; 2-octaprenyl-6-methoxyphenol hydroxylase [EC:1.14.13.-]	1	1	1
pepP; Xaa-Pro aminopeptidase [EC:3.4.11.9]	1	1	1
K09895; uncharacterized protein	1	1	1
fieF; ferrous-iron efflux pump FieF	1	1	1
cpxA; two-component system, OmpR family, sensor histidine kinase CpxA [EC:2.7.13.3]	1	2	0
cpxR; two-component system, OmpR family, response regulator CpxR	1	2	0
deoB; phosphopentomutase [EC:5.4.2.7]	1	1	1
E2.6.1.42, ilvE; branched-chain amino acid aminotransferase [EC:2.6.1.42]	1	1	1
hisG; ATP phosphoribosyltransferase [EC:2.4.2.17]	1	1	1
hisD; histidinol dehydrogenase [EC:1.1.1.23]	1	1	1
hisC; histidinol-phosphate aminotransferase [EC:2.6.1.9]	1	2	0
greA; transcription elongation factor GreA	1	1	1
carB, CPA2; carbamoyl-phosphate synthase large subunit [EC:6.3.5.5]	1	1	1
RP-S21, MRPS21, rpsU; small subunit ribosomal protein S21	1	1	1
PRK, prkB; phosphoribulokinase [EC:2.7.1.19]	1	1	1
cysJ; sulfite reductase (NADPH) flavoprotein alpha-component [EC:1.8.1.2]	1	1	1
yraN; putative endonuclease	1	1	1
diaA; DnaA initiator-associating protein	1	1	1
prfC; peptide chain release factor 3	1	1	1
ubiG; 2-polyprenyl-6-hydroxyphenyl methylase / 3-demethylubiquinone-9 3-methyltransferase [EC:2.1.1.222 2.1.1.64]	1	1	1
DLAT, aceF, pdhC; pyruvate dehydrogenase E2 component (dihydrolipoamide acetyltransferase) [EC:2.3.1.12]	1	1	1
trmJ; tRNA (cytidine32/uridine32-2'-O)-methyltransferase [EC:2.1.1.200]	1	1	1
pyrE; orotate phosphoribosyltransferase [EC:2.4.2.10]	1	1	1
ppc; phosphoenolpyruvate carboxylase [EC:4.1.1.31]	1	1	1
pxpA; 5-oxoprolinase (ATP-hydrolysing) subunit A [EC:3.5.2.9]	1	1	1
argC; N-acetyl-gamma-glutamyl-phosphate reductase [EC:1.2.1.38]	1	1	1
argE; acetylornithine deacetylase [EC:3.5.1.16]	1	1	1
fdx; ferredoxin, 2Fe-2S	1	1	1
hscA; molecular chaperone HscA	1	1	1
hscB, HSCB, HSC20; molecular chaperone HscB	1	1	1
ribF; riboflavin kinase / FMN adenylyltransferase [EC:2.7.1.26 2.7.7.2]	1	1	1
gcvR; glycine cleavage system transcriptional repressor	1	1	1
rsmF; 16S rRNA (cytosine1407-C5)-methyltransferase [EC:2.1.1.178]	1	1	1
K09901; uncharacterized protein	1	1	1
APRT, apt; adenine phosphoribosyltransferase [EC:2.4.2.7]	1	1	1
nudE; ADP-ribose diphosphatase [EC:3.6.1.-]	1	1	1
rhlB; ATP-dependent RNA helicase RhlB [EC:3.6.4.13]	1	1	1
RP-L27, MRPL27, rpmA; large subunit ribosomal protein L27	1	1	1
carA, CPA1; carbamoyl-phosphate synthase small subunit [EC:6.3.5.5]	1	1	1
pdhR; GntR family transcriptional regulator, transcriptional repressor for pyruvate dehydrogenase complex	1	1	1
coaE; dephospho-CoA kinase [EC:2.7.1.24]	1	1	1
argG, ASS1; argininosuccinate synthase [EC:6.3.4.5]	1	1	1
yfeX; porphyrinogen peroxidase [EC:1.11.1.-]	1	1	1
plsX; phosphate acyltransferase [EC:2.3.1.274]	1	1	1
pal; peptidoglycan-associated lipoprotein	1	1	1
mdh; malate dehydrogenase [EC:1.1.1.37]	1	1	1
RP-S6, MRPS6, rpsF; small subunit ribosomal protein S6	1	1	1
RP-S18, MRPS18, rpsR; small subunit ribosomal protein S18	1	1	1
ttcA; tRNA 2-thiocytidine biosynthesis protein TtcA	1	1	1
radA, sms; DNA repair protein RadA/Sms	1	1	1
flrB, fleS, flaL; two-component system, sensor histidine kinase FlrB [EC:2.7.13.3]	1	1	1
RARS, argS; arginyl-tRNA synthetase [EC:6.1.1.19]	1	1	1
RP-L32, MRPL32, rpmF; large subunit ribosomal protein L32	1	1	1
yceD, ylbN; DUF177 domain-containing protein	1	1	1
RP-S20, rpsT; small subunit ribosomal protein S20	1	1	1
sspA, mglA; stringent starvation protein A	1	1	1
tig; trigger factor	1	1	1
clpP, CLPP; ATP-dependent Clp protease, protease subunit [EC:3.4.21.92]	1	1	1
rnfB; H+/Na+-translocating ferredoxin:NAD+ oxidoreductase subunit B [EC:7.1.1.11 7.2.1.2]	1	1	1
hisA; phosphoribosylformimino-5-aminoimidazole carboxamide ribotide isomerase [EC:5.3.1.16]	1	1	1
hisB; imidazoleglycerol-phosphate dehydratase / histidinol-phosphatase [EC:4.2.1.19 3.1.3.15]	1	1	1
dusC; tRNA-dihydrouridine synthase C [EC:1.-.-.-]	1	1	1
ccoN; cytochrome c oxidase cbb3-type subunit I [EC:7.1.1.9]	1	1	1
argHA; argininosuccinate lyase / amino-acid N-acetyltransferase [EC:4.3.2.1 2.3.1.1]	1	1	1
proA; glutamate-5-semialdehyde dehydrogenase [EC:1.2.1.41]	1	1	1
UQCRFS1, RIP1, petA; ubiquinol-cytochrome c reductase iron-sulfur subunit [EC:7.1.1.8]	1	1	1
wzb, etp; low molecular weight protein-tyrosine phosphatase [EC:3.1.3.48]	1	1	1
sbcB, exoI; exodeoxyribonuclease I [EC:3.1.11.1]	1	1	1
purH; phosphoribosylaminoimidazolecarboxamide formyltransferase / IMP cyclohydrolase [EC:2.1.2.3 3.5.4.10]	1	1	1
rimM; 16S rRNA processing protein RimM	1	1	1
CYTB, petB; ubiquinol-cytochrome c reductase cytochrome b subunit	1	1	1
dksA; DnaK suppressor protein	1	2	0
spo0M; sporulation-control protein	1	0	1
K09954; uncharacterized protein	1	1	0
K07461; putative endonuclease	1	1	0
bamE, smpA; outer membrane protein assembly factor BamE	1	1	0
K09801; uncharacterized protein	1	1	0
smpB; SsrA-binding protein	1	1	0
PRDX2_4, ahpC; peroxiredoxin 2/4 [EC:1.11.1.24]	1	1	0
dsbB; protein dithiol:quinone oxidoreductase [EC:1.8.5.9]	1	1	0
K09918; uncharacterized protein	1	1	0
TC.SSS; solute:Na+ symporter, SSS family	1	1	0
mlaA, vacJ; phospholipid-binding lipoprotein MlaA	1	1	0
ccmB; heme exporter protein B	1	1	0
tolC, bepC, cyaE, raxC, sapF, rsaF, hasF; outer membrane protein	1	1	0
nudF; ADP-ribose pyrophosphatase [EC:3.6.1.13 3.6.1.-]	1	1	0
K09920; uncharacterized protein	1	0	1
K07000; uncharacterized protein	1	1	0
parC; topoisomerase IV subunit A [EC:5.6.2.2]	1	1	0
hdfR; LysR family transcriptional regulator, flagellar master operon regulator	1	1	0
ABC.FEV.A; iron complex transport system ATP-binding protein [EC:7.2.2.-]	1	1	0
ABC.FEV.P; iron complex transport system permease protein	1	1	0
cobQ, cbiP; adenosylcobyric acid synthase [EC:6.3.5.10]	1	1	0
cobA, btuR; cob(I)alamin adenosyltransferase [EC:2.5.1.17]	1	1	0
recJ; single-stranded-DNA-specific exonuclease [EC:3.1.-.-]	1	0	1
prfB; peptide chain release factor 2	1	0	1
ABCB-BAC; ATP-binding cassette, subfamily B, bacterial	1	1	0
chrA; chromate transporter	1	1	0
ybdG, mscM; miniconductance mechanosensitive channel	1	1	0
bioH; pimeloyl-[acyl-carrier protein] methyl ester esterase [EC:3.1.1.85]	1	1	0
SCO1; protein SCO1	1	1	0
COX15, ctaA; heme a synthase [EC:1.17.99.9]	1	1	0
SURF1, SHY1; surfeit locus 1 family protein	1	1	0
coxC, ctaE; cytochrome c oxidase subunit III [EC:7.1.1.9]	1	1	0
COX11, ctaG; cytochrome c oxidase assembly protein subunit 11	1	1	0
coxA, ctaD; cytochrome c oxidase subunit I [EC:7.1.1.9]	1	1	0
coxB, ctaC; cytochrome c oxidase subunit II [EC:7.1.1.9]	1	1	0
K09781; uncharacterized protein	1	1	0
ubiD; 4-hydroxy-3-polyprenylbenzoate decarboxylase [EC:4.1.1.98]	1	1	0
add, ADA; adenosine deaminase [EC:3.5.4.4]	1	1	0
hemY; HemY protein	1	1	0
hemC, HMBS; hydroxymethylbilane synthase [EC:2.5.1.61]	1	1	0
K06999; phospholipase/carboxylesterase	1	1	0
dapF; diaminopimelate epimerase [EC:5.1.1.7]	1	1	0
K09921; uncharacterized protein	1	1	0
xerC; integrase/recombinase XerC	1	1	0
yigB; FMN hydrolase / 5-amino-6-(5-phospho-D-ribitylamino)uracil phosphatase [EC:3.1.3.102 3.1.3.104]	1	1	0
rluF; 23S rRNA pseudouridine2604 synthase [EC:5.4.99.21]	1	1	0
panE, apbA; 2-dehydropantoate 2-reductase [EC:1.1.1.169]	1	1	0
yajQ; cyclic-di-GMP-binding protein	1	1	0
btuB; vitamin B12 transporter	1	1	0
gspA; general secretion pathway protein A	1	1	0
putA; RHH-type transcriptional regulator, proline utilization regulon repressor / proline dehydrogenase / delta 1-pyrroline-5-carboxylate dehydrogenase [EC:1.5.5.2 1.2.1.88]	1	1	0
ygiM; SH3 domain protein	1	1	0
ygiF; triphosphatase [EC:3.6.1.25]	1	1	0
K09914; putative lipoprotein	1	1	0
pstB; phosphate transport system ATP-binding protein [EC:7.3.2.1]	1	1	0
phoU; phosphate transport system protein	1	1	0
tgt; queuine tRNA-ribosyltransferase [EC:2.4.2.29]	1	0	1
yajC; preprotein translocase subunit YajC	1	0	1
holB; DNA polymerase III subunit delta' [EC:2.7.7.7]	1	1	0
tmk, DTYMK; dTMP kinase [EC:2.7.4.9]	1	1	0
K07082; UPF0755 protein	1	1	0
wbpM, wbgZ, aatA; UDP-N-acetylglucosamine 4,6-dehydratase [EC:4.2.1.135]	1	1	0
cysC; adenylylsulfate kinase [EC:2.7.1.25]	1	1	0
cysN; sulfate adenylyltransferase subunit 1 [EC:2.7.7.4]	1	1	0
deoC, DERA; deoxyribose-phosphate aldolase [EC:4.1.2.4]	1	1	0
RP-L10, MRPL10, rplJ; large subunit ribosomal protein L10	1	0	1
RP-L7, MRPL12, rplL; large subunit ribosomal protein L7/L12	1	0	1
rpoB; DNA-directed RNA polymerase subunit beta [EC:2.7.7.6]	1	0	1
rpoC; DNA-directed RNA polymerase subunit beta' [EC:2.7.7.6]	1	0	1
RP-S12, MRPS12, rpsL; small subunit ribosomal protein S12	1	0	1
panB; 3-methyl-2-oxobutanoate hydroxymethyltransferase [EC:2.1.2.11]	1	1	0
panC; pantoate--beta-alanine ligase [EC:6.3.2.1]	1	1	0
pstS; phosphate transport system substrate-binding protein	1	0	1
phoR; two-component system, OmpR family, phosphate regulon sensor histidine kinase PhoR [EC:2.7.13.3]	1	1	0
phoB; two-component system, OmpR family, phosphate regulon response regulator PhoB	1	1	0
menI, DHNAT; 1,4-dihydroxy-2-naphthoyl-CoA hydrolase [EC:3.1.2.28]	1	0	1
leuD, IPMI-S; 3-isopropylmalate/(R)-2-methylmalate dehydratase small subunit [EC:4.2.1.33 4.2.1.35]	1	1	0
leuC, IPMI-L; 3-isopropylmalate/(R)-2-methylmalate dehydratase large subunit [EC:4.2.1.33 4.2.1.35]	1	1	0
leuB, IMDH; 3-isopropylmalate dehydrogenase [EC:1.1.1.85]	1	1	0
SCD, desC; stearoyl-CoA desaturase (Delta-9 desaturase) [EC:1.14.19.1]	1	1	0
sthA, udhA; NAD(P) transhydrogenase [EC:1.6.1.1]	1	0	1
slyX; SlyX protein	1	0	1
K07070; uncharacterized protein	1	1	0
E4.3.1.19, ilvA, tdcB; threonine dehydratase [EC:4.3.1.19]	1	1	0
K09894; uncharacterized protein	1	1	0
pmbA; PmbA protein	1	1	0
rsmC; 16S rRNA (guanine1207-N2)-methyltransferase [EC:2.1.1.172]	1	1	0
arcA; two-component system, OmpR family, aerobic respiration control protein ArcA	1	1	0
arcB; two-component system, OmpR family, aerobic respiration control sensor histidine kinase ArcB [EC:2.7.13.3]	1	1	0
madB, oadB, gcdB, mmdB; carboxybiotin decarboxylase [EC:7.2.4.1]	1	0	1
oadA; oxaloacetate decarboxylase (Na+ extruding) subunit alpha [EC:7.2.4.2]	1	0	1
oadG; oxaloacetate decarboxylase (Na+ extruding) subunit gamma	1	0	1
glyS; glycyl-tRNA synthetase beta chain [EC:6.1.1.14]	1	1	0
gyrB; DNA gyrase subunit B [EC:5.6.2.2]	1	1	0
mnmE, trmE, MSS1; tRNA modification GTPase [EC:3.6.-.-]	1	1	0
ATPF1E, atpC; F-type H+-transporting ATPase subunit epsilon	1	1	0
mexJ; membrane fusion protein, multidrug efflux system	1	1	0
pfkA, PFK; 6-phosphofructokinase 1 [EC:2.7.1.11]	1	1	0
purE; 5-(carboxyamino)imidazole ribonucleotide mutase [EC:5.4.99.18]	1	1	0
torR; two-component system, OmpR family, torCAD operon response regulator TorR	1	1	0
sppA; protease IV [EC:3.4.21.-]	1	0	1
E3.5.1.1, ansA, ansB; L-asparaginase [EC:3.5.1.1]	1	1	0
ybaO; Lrp/AsnC family transcriptional regulator	1	1	0
erpA; iron-sulfur cluster insertion protein	1	1	0
ampG; MFS transporter, PAT family, beta-lactamase induction signal transducer AmpG	1	1	0
cyoA; cytochrome o ubiquinol oxidase subunit II [EC:7.1.1.3]	1	0	1
cyoC; cytochrome o ubiquinol oxidase subunit III	1	0	1
cyoD; cytochrome o ubiquinol oxidase subunit IV	1	0	1
paiB; transcriptional regulator	1	1	0
K07576; metallo-beta-lactamase family protein	1	1	0
yaeJ; ribosome-associated protein	1	1	0
APOD; apolipoprotein D and lipocalin family protein	1	1	0
htpX; heat shock protein HtpX [EC:3.4.24.-]	1	1	0
bioD; dethiobiotin synthetase [EC:6.3.3.3]	1	1	0
bioC; malonyl-CoA O-methyltransferase [EC:2.1.1.197]	1	1	0
bioF; 8-amino-7-oxononanoate synthase [EC:2.3.1.47]	1	1	0
bioB; biotin synthase [EC:2.8.1.6]	1	1	0
bioA; adenosylmethionine---8-amino-7-oxononanoate aminotransferase [EC:2.6.1.62]	1	1	0
hutI, AMDHD1; imidazolonepropionase [EC:3.5.2.7]	1	1	0
hutG; formiminoglutamase [EC:3.5.3.8]	1	1	0
ftsN; cell division protein FtsN	1	1	0
metB; cystathionine gamma-synthase [EC:2.5.1.48]	1	0	1
pilM; type IV pilus assembly protein PilM	1	1	0
pilN; type IV pilus assembly protein PilN	1	1	0
pilP; type IV pilus assembly protein PilP	1	1	0
purC; phosphoribosylaminoimidazole-succinocarboxamide synthase [EC:6.3.2.6]	1	1	0
K07270; glycosyl transferase, family 25	1	1	0
TST, MPST, sseA; thiosulfate/3-mercaptopyruvate sulfurtransferase [EC:2.8.1.1 2.8.1.2]	1	0	1
epmB; L-lysine 2,3-aminomutase [EC:5.4.3.-]	1	1	0
epmA, poxA; elongation factor P--(R)-beta-lysine ligase [EC:6.3.1.-]	1	1	0
clpS; ATP-dependent Clp protease adaptor protein ClpS	1	1	0
trxB, TRR; thioredoxin reductase (NADPH) [EC:1.8.1.9]	1	1	0
PTH1, pth, spoVC; peptidyl-tRNA hydrolase, PTH1 family [EC:3.1.1.29]	1	0	1
RP-L25, rplY; large subunit ribosomal protein L25	1	1	0
PRPS, prsA; ribose-phosphate pyrophosphokinase [EC:2.7.6.1]	1	1	0
lolB; outer membrane lipoprotein LolB	1	1	0
kdsA; 2-dehydro-3-deoxyphosphooctonate aldolase (KDO 8-P synthase) [EC:2.5.1.55]	1	1	0
K06867; uncharacterized protein	1	1	0
mcrB; 5-methylcytosine-specific restriction enzyme B [EC:3.1.21.-]	1	1	0
mcrC; 5-methylcytosine-specific restriction enzyme subunit McrC	1	1	0
rnhA, RNASEH1; ribonuclease HI [EC:3.1.26.4]	1	1	0
zntR; MerR family transcriptional regulator, Zn(II)-responsive regulator of zntA	1	0	1
nlpI; lipoprotein NlpI	1	1	0
kefC; glutathione-regulated potassium-efflux system ancillary protein KefC	1	1	0
K09939; uncharacterized protein	1	1	0
rluB; 23S rRNA pseudouridine2605 synthase [EC:5.4.99.22]	1	1	0
scpB; segregation and condensation protein B	1	1	0
E3.1.11.2, xthA; exodeoxyribonuclease III [EC:3.1.11.2]	1	1	0
K09899; uncharacterized protein	1	1	0
K09859; uncharacterized protein	1	1	0
K07337; penicillin-binding protein activator	1	1	0
slyB; outer membrane lipoprotein SlyB	1	0	1
slt; soluble lytic murein transglycosylase [EC:4.2.2.-]	1	1	0
rsmB, sun; 16S rRNA (cytosine967-C5)-methyltransferase [EC:2.1.1.176]	1	1	0
PDF, def; peptide deformylase [EC:3.5.1.88]	1	1	0
smf; DNA processing protein	1	1	0
relA; GTP pyrophosphokinase [EC:2.7.6.5]	1	1	0
cptB; antitoxin CptB	1	1	0
trmA; tRNA (uracil-5-)-methyltransferase [EC:2.1.1.35]	1	1	0
map; methionyl aminopeptidase [EC:3.4.11.18]	1	1	0
frr, MRRF, RRF; ribosome recycling factor	1	1	0
uppS; undecaprenyl diphosphate synthase [EC:2.5.1.31]	1	1	0
cydC; ATP-binding cassette, subfamily C, bacterial CydC	1	1	0
cydD; ATP-binding cassette, subfamily C, bacterial CydD	1	1	0
rdgC; recombination associated protein RdgC	1	1	0
ribBA; 3,4-dihydroxy 2-butanone 4-phosphate synthase / GTP cyclohydrolase II [EC:4.1.99.12 3.5.4.25]	1	1	0
SELENOO, selO; serine/tyrosine/threonine adenylyltransferase [EC:2.7.7.-]	1	1	0
pldA; phospholipase A1/A2 [EC:3.1.1.32 3.1.1.4]	1	1	0
scpA; segregation and condensation protein A	1	1	0
E3.1.3.97; 3',5'-nucleoside bisphosphate phosphatase [EC:3.1.3.97]	1	1	0
trpE; anthranilate synthase component I [EC:4.1.3.27]	1	1	0
pilT; twitching motility protein PilT	1	1	0
yggS, PROSC; PLP dependent protein	1	1	0
proC; pyrroline-5-carboxylate reductase [EC:1.5.1.2]	1	1	0
yggT; YggT family protein	1	1	0
rdgB, ITPA; XTP/dITP diphosphohydrolase [EC:3.6.1.66]	1	0	1
yfiQ; acetyltransferase	1	1	0
yccA; modulator of FtsH protease	1	1	0
tusE, dsrC; tRNA 2-thiouridine synthesizing protein E [EC:2.8.1.-]	1	1	0
rluE; 23S rRNA pseudouridine2457 synthase [EC:5.4.99.20]	1	1	0
mnmA, trmU; tRNA-uridine 2-sulfurtransferase [EC:2.8.1.13]	1	1	0
hflD; high frequency lysogenization protein	1	0	1
purB, ADSL; adenylosuccinate lyase [EC:4.3.2.2]	1	1	0
mrp, NUBPL; ATP-binding protein involved in chromosome partitioning	1	1	0
GRPE; molecular chaperone GrpE	1	1	0
ppnK, NADK; NAD+ kinase [EC:2.7.1.23]	1	1	0
recN; DNA repair protein RecN (Recombination protein N)	1	1	0
aldB; aldehyde dehydrogenase [EC:1.2.1.-]	1	1	0
mmsA, iolA, ALDH6A1; malonate-semialdehyde dehydrogenase (acetylating) / methylmalonate-semialdehyde dehydrogenase [EC:1.2.1.18 1.2.1.27]	1	1	0
IVD, ivd; isovaleryl-CoA dehydrogenase [EC:1.3.8.4]	1	1	0
E6.4.1.4B; 3-methylcrotonyl-CoA carboxylase beta subunit [EC:6.4.1.4]	1	1	0
ppnP; purine/pyrimidine-nucleoside phosphorylase [EC:2.4.2.1 2.4.2.2]	1	1	0
surE; 5'/3'-nucleotidase [EC:3.1.3.5 3.1.3.6]	1	0	1
nlpD; lipoprotein NlpD	1	1	0
E4.2.1.2A, fumA, fumB; fumarate hydratase, class I [EC:4.2.1.2]	1	1	0
luxO; two-component system, repressor protein LuxO	1	0	1
eat, eutP; ethanolamine permease	1	1	0
sucC; succinyl-CoA synthetase beta subunit [EC:6.2.1.5]	1	0	1
DLST, sucB; 2-oxoglutarate dehydrogenase E2 component (dihydrolipoamide succinyltransferase) [EC:2.3.1.61]	1	0	1
OGDH, sucA; 2-oxoglutarate dehydrogenase E1 component [EC:1.2.4.2]	1	0	1
CS, gltA; citrate synthase [EC:2.3.3.1]	1	1	0
sufS; cysteine desulfurase / selenocysteine lyase [EC:2.8.1.7 4.4.1.16]	1	1	0
sufE; cysteine desulfuration protein SufE	1	1	0
tcdA; tRNA threonylcarbamoyladenosine dehydratase	1	1	0
kdsB; 3-deoxy-manno-octulosonate cytidylyltransferase (CMP-KDO synthetase) [EC:2.7.7.38]	1	1	0
K09791; uncharacterized protein	1	1	0
lpxK; tetraacyldisaccharide 4'-kinase [EC:2.7.1.130]	1	1	0
msbA; ATP-binding cassette, subfamily B, bacterial MsbA [EC:7.5.2.6]	1	1	0
comEC; competence protein ComEC	1	0	1
tctB; putative tricarboxylic transport membrane protein	1	1	0
tctA; putative tricarboxylic transport membrane protein	1	1	0
K02476; two-component system, CitB family, sensor kinase [EC:2.7.13.3]	1	1	0
K02475; two-component system, CitB family, response regulator	1	1	0
EARS, gltX; glutamyl-tRNA synthetase [EC:6.1.1.17]	1	1	0
chvG; two-component system, OmpR family, sensor histidine kinase ChvG [EC:2.7.13.3]	1	1	0
sapF; cationic peptide transport system ATP-binding protein	1	1	0
sapA; cationic peptide transport system substrate-binding protein	1	1	0
pspB; phage shock protein B	1	1	0
K06918; uncharacterized protein	1	1	0
phhA, PAH; phenylalanine-4-hydroxylase [EC:1.14.16.1]	1	1	0
exoQ; exopolysaccharide production protein ExoQ	1	1	0
ftsA; cell division protein FtsA	1	0	1
pepN; aminopeptidase N [EC:3.4.11.2]	1	1	0
yegD; hypothetical chaperone protein	1	1	0
mgsA; methylglyoxal synthase [EC:4.2.3.3]	1	1	0
yqhD; NADP-dependent alcohol dehydrogenase [EC:1.1.-.-]	1	1	0
ubiX, bsdB, PAD1; flavin prenyltransferase [EC:2.5.1.129]	1	1	0
bacA; undecaprenyl-diphosphatase [EC:3.6.1.27]	1	1	0
folB; 7,8-dihydroneopterin aldolase/epimerase/oxygenase [EC:4.1.2.25 5.1.99.8 1.13.11.81]	1	1	0
plsY; acyl phosphate:glycerol-3-phosphate acyltransferase [EC:2.3.1.275]	1	1	0
tsaD; tRNA N6-adenosine threonylcarbamoyltransferase [EC:2.3.1.234]	1	1	0
opsX; heptosyltransferase I [EC:2.4.-.-]	1	1	0
glk; glucokinase [EC:2.7.1.2]	1	1	0
eda; 2-dehydro-3-deoxyphosphogluconate aldolase / (4S)-4-hydroxy-2-oxoglutarate aldolase [EC:4.1.2.14 4.1.3.42]	1	1	0
PGLS, pgl, devB; 6-phosphogluconolactonase [EC:3.1.1.31]	1	1	0
G6PD, zwf; glucose-6-phosphate 1-dehydrogenase [EC:1.1.1.49 1.1.1.363]	1	1	0
impB; type VI secretion system protein ImpB	1	1	0
impA; type VI secretion system protein ImpA	1	1	0
impL, vasK, icmF; type VI secretion system protein ImpL	1	1	0
impJ, vasE; type VI secretion system protein ImpJ	1	1	0
tesA; acyl-CoA thioesterase I [EC:3.1.2.- 3.1.2.2 3.1.1.2 3.1.1.5]	1	1	0
trmH; tRNA (guanosine-2'-O-)-methyltransferase [EC:2.1.1.34]	1	1	0
asnC; Lrp/AsnC family transcriptional regulator, regulator for asnA, asnC and gidA	1	1	0
spoT; GTP diphosphokinase / guanosine-3',5'-bis(diphosphate) 3'-diphosphatase [EC:2.7.6.5 3.1.7.2]	1	1	0
RP-S17, MRPS17, rpsQ; small subunit ribosomal protein S17	1	0	1
RP-L29, rpmC; large subunit ribosomal protein L29	1	0	1
RP-L16, MRPL16, rplP; large subunit ribosomal protein L16	1	0	1
RP-S3, rpsC; small subunit ribosomal protein S3	1	0	1
RP-L22, MRPL22, rplV; large subunit ribosomal protein L22	1	0	1
RP-S19, rpsS; small subunit ribosomal protein S19	1	0	1
RP-L2, MRPL2, rplB; large subunit ribosomal protein L2	1	0	1
tesB; acyl-CoA thioesterase II [EC:3.1.2.-]	1	1	0
K09938; uncharacterized protein	1	1	0
hda; DnaA-homolog protein	1	1	0
FARSA, pheS; phenylalanyl-tRNA synthetase alpha chain [EC:6.1.1.20]	1	0	1
FARSB, pheT; phenylalanyl-tRNA synthetase beta chain [EC:6.1.1.20]	1	1	0
K09916; uncharacterized protein	1	1	0
hmuT, phuT, bhuT, hemT; heme transport system substrate-binding protein	1	1	0
hmuU, phuU, bhuU, hemU; heme transport system permease protein	1	1	0
hmuV, phuV, bhuV, hemV; heme transport system ATP-binding protein [EC:7.6.2.5]	1	1	0
hutZ, hugZ; heme oxygenase (biliverdin-IX-beta and delta-forming) [EC:1.14.99.58]	1	1	0
smc; chromosome segregation protein	1	1	0
msrB; peptide-methionine (R)-S-oxide reductase [EC:1.8.4.12]	1	1	0
ltaE; threonine aldolase [EC:4.1.2.48]	1	1	0
rlmF; 23S rRNA (adenine1618-N6)-methyltransferase [EC:2.1.1.181]	1	1	0
vgrG; type VI secretion system secreted protein VgrG	1	1	0
hcp; type VI secretion system secreted protein Hcp	1	1	0
vasG, clpV; type VI secretion system protein VasG	1	1	0
impH, vasB; type VI secretion system protein ImpH	1	1	0
impG, vasA; type VI secretion system protein ImpG	1	1	0
impF; type VI secretion system protein ImpF	1	1	0
impD; type VI secretion system protein ImpD	1	1	0
thiL; thiamine-monophosphate kinase [EC:2.7.4.16]	1	1	0
pgpA; phosphatidylglycerophosphatase A [EC:3.1.3.27]	1	1	0
topB; DNA topoisomerase III [EC:5.6.2.1]	1	1	0
ybbN; putative thioredoxin	1	1	0
prkA; serine protein kinase	1	1	0
K09786; uncharacterized protein	1	1	0
spoVR; stage V sporulation protein R	1	1	0
tpx; thioredoxin-dependent peroxiredoxin [EC:1.11.1.24]	1	1	0
adk, AK; adenylate kinase [EC:2.7.4.3]	1	0	1
HSP90A, htpG; molecular chaperone HtpG	1	0	1
dacC, dacA, dacD; serine-type D-Ala-D-Ala carboxypeptidase (penicillin-binding protein 5/6) [EC:3.4.16.4]	1	1	0
rodA, mrdB; rod shape determining protein RodA	1	1	0
nadD; nicotinate-nucleotide adenylyltransferase [EC:2.7.7.18]	1	1	0
tsaE; tRNA threonylcarbamoyladenosine biosynthesis protein TsaE	1	1	0
amiABC; N-acetylmuramoyl-L-alanine amidase [EC:3.5.1.28]	1	1	0
hflK; modulator of FtsH protease HflK	1	1	0
hflC; modulator of FtsH protease HflC	1	1	0
motX; sodium-type polar flagellar protein MotX	1	1	0
E2.1.1.72; site-specific DNA-methyltransferase (adenine-specific) [EC:2.1.1.72]	1	1	0
hrpB; ATP-dependent helicase HrpB [EC:3.6.4.13]	1	1	0
E4.2.1.2B, fumC, FH; fumarate hydratase, class II [EC:4.2.1.2]	1	1	0
K09980; uncharacterized protein	1	1	0
hemL; glutamate-1-semialdehyde 2,1-aminomutase [EC:5.4.3.8]	1	1	0
pseG; UDP-2,4-diacetamido-2,4,6-trideoxy-beta-L-altropyranose hydrolase [EC:3.6.1.57]	1	1	0
gcvT, AMT; aminomethyltransferase [EC:2.1.2.10]	1	1	0
pyrF; orotidine-5'-phosphate decarboxylase [EC:4.1.1.23]	1	1	0
E3.5.99.7; 1-aminocyclopropane-1-carboxylate deaminase [EC:3.5.99.7]	1	1	0
mreB; rod shape-determining protein MreB and related proteins	1	1	0
mreC; rod shape-determining protein MreC	1	1	0
mreD; rod shape-determining protein MreD	1	1	0
K09160; uncharacterized protein	1	1	0
ybaK, ebsC; Cys-tRNA(Pro)/Cys-tRNA(Cys) deacylase [EC:3.1.1.-]	1	1	0
dnaJ; molecular chaperone DnaJ	1	1	0
dnaK, HSPA9; molecular chaperone DnaK	1	1	0
RP-L19, MRPL19, rplS; large subunit ribosomal protein L19	1	0	1
tyrA; chorismate mutase / prephenate dehydrogenase [EC:5.4.99.5 1.3.1.12]	1	1	0
pheA; chorismate mutase / prephenate dehydratase [EC:5.4.99.5 4.2.1.51]	1	1	0
EIF1, SUI1; translation initiation factor 1	1	1	0
aspC; aspartate aminotransferase [EC:2.6.1.1]	1	0	1
cheZ; chemotaxis protein CheZ	1	0	1
flhF; flagellar biosynthesis protein FlhF	1	1	0
fliO, fliZ; flagellar protein FliO/FliZ	1	1	0
fliM; flagellar motor switch protein FliM	1	1	0
pccA; periplasmic copper chaperone A	1	1	0
marC; multiple antibiotic resistance protein	1	1	0
surA; peptidyl-prolyl cis-trans isomerase SurA [EC:5.2.1.8]	1	1	0
pdxA; 4-hydroxythreonine-4-phosphate dehydrogenase [EC:1.1.1.262]	1	1	0
uvrY, gacA, varA; two-component system, NarL family, invasion response regulator UvrY	1	1	0
uvrC; excinuclease ABC subunit C	1	1	0
RIOK1; RIO kinase 1 [EC:2.7.11.1]	1	1	0
uvrA; excinuclease ABC subunit A	1	1	0
glpK, GK; glycerol kinase [EC:2.7.1.30]	1	1	0
gmhC, hldE, waaE, rfaE; D-beta-D-heptose 7-phosphate kinase / D-beta-D-heptose 1-phosphate adenosyltransferase [EC:2.7.1.167 2.7.7.70]	1	1	0
kdtA, waaA; 3-deoxy-D-manno-octulosonic-acid transferase [EC:2.4.99.12 2.4.99.13 2.4.99.14 2.4.99.15]	1	1	0
K09941; uncharacterized protein	1	1	0
K09978; uncharacterized protein	1	1	0
fabY; acetoacetyl-[acyl-carrier protein] synthase [EC:2.3.1.180]	1	1	0
purU; formyltetrahydrofolate deformylase [EC:3.5.1.10]	1	1	0
ACSS1_2, acs; acetyl-CoA synthetase [EC:6.2.1.1]	1	1	0
trpD; anthranilate phosphoribosyltransferase [EC:2.4.2.18]	1	1	0
trpCF; indole-3-glycerol phosphate synthase / phosphoribosylanthranilate isomerase [EC:4.1.1.48 5.3.1.24]	1	1	0
GDH2; glutamate dehydrogenase [EC:1.4.1.2]	1	1	0
K09928; uncharacterized protein	1	1	0
tyrR; transcriptional regulator of aroF, aroG, tyrA and aromatic amino acid transport	1	1	0
ompW; outer membrane protein	1	1	0
K06956; uncharacterized protein	1	1	0
K09966; uncharacterized protein	1	1	0
mdcF; malonate transporter and related proteins	1	1	0
sixA; phosphohistidine phosphatase [EC:3.1.3.-]	1	1	0
upp, UPRT; uracil phosphoribosyltransferase [EC:2.4.2.9]	1	1	0
uraA, pyrP; uracil permease	1	1	0
GLYK; D-glycerate 3-kinase [EC:2.7.1.31]	1	1	0
RP-L17, MRPL17, rplQ; large subunit ribosomal protein L17	1	0	1
RP-L30, MRPL30, rpmD; large subunit ribosomal protein L30	1	0	1
RP-S5, MRPS5, rpsE; small subunit ribosomal protein S5	1	0	1
RP-L24, MRPL24, rplX; large subunit ribosomal protein L24	1	0	1
RP-L14, MRPL14, rplN; large subunit ribosomal protein L14	1	0	1
asmA; AsmA protein	1	1	0
K09915; uncharacterized protein	1	1	0
nadE; NAD+ synthase [EC:6.3.1.5]	1	1	0
GCH1, folE; GTP cyclohydrolase IA [EC:3.5.4.16]	1	1	0
NIT1, ybeM; deaminated glutathione amidase [EC:3.5.1.128]	1	1	0
tldD; TldD protein	1	1	0
ISA, treX; isoamylase [EC:3.2.1.68]	1	1	0
clpB; ATP-dependent Clp protease ATP-binding subunit ClpB	1	1	0
LACC1, yfiH; purine-nucleoside/S-methyl-5'-thioadenosine phosphorylase / adenosine deaminase [EC:2.4.2.1 2.4.2.28 3.5.4.4]	1	1	0
rluD; 23S rRNA pseudouridine1911/1915/1917 synthase [EC:5.4.99.23]	1	1	0
glnB; nitrogen regulatory protein P-II 1	1	0	1
fimT; type IV fimbrial biogenesis protein FimT	1	1	0
tyrP; tyrosine-specific transport protein	1	1	0
ybaZ; methylated-DNA-protein-cysteine methyltransferase related protein	1	1	0
pilE; type IV pilus assembly protein PilE	1	1	0
pilY1; type IV pilus assembly protein PilY1	1	1	0
pilW; type IV pilus assembly protein PilW	1	1	0
pilV; type IV pilus assembly protein PilV	1	1	0
E1.2.1.68; coniferyl-aldehyde dehydrogenase [EC:1.2.1.68]	1	1	0
IDH3; isocitrate dehydrogenase (NAD+) [EC:1.1.1.41]	1	1	0
GSR, gor; glutathione reductase (NADPH) [EC:1.8.1.7]	1	0	1
degQ, hhoA; serine protease DegQ [EC:3.4.21.-]	1	1	0
hhoB, degS; serine protease DegS [EC:3.4.21.-]	1	1	0
mlaB; phospholipid transport system transporter-binding protein	1	0	1
dnaE; DNA polymerase III subunit alpha [EC:2.7.7.7]	1	1	0
yuiF; putative amino acid transporter	1	1	0
FTR, FTH1, efeU; high-affinity iron transporter	1	1	0
birA; BirA family transcriptional regulator, biotin operon repressor / biotin---[acetyl-CoA-carboxylase] ligase [EC:6.3.4.15]	1	1	0
URA4, pyrC; dihydroorotase [EC:3.5.2.3]	1	1	0
fxsA; UPF0716 protein FxsA	1	1	0
groES, HSPE1; chaperonin GroES	1	1	0
betB, gbsA; betaine-aldehyde dehydrogenase [EC:1.2.1.8]	1	1	0
betI; TetR/AcrR family transcriptional regulator, transcriptional repressor of bet genes	1	1	0
K09858; SEC-C motif domain protein	1	1	0
cysB; LysR family transcriptional regulator, cys regulon transcriptional activator	1	1	0
pabB; para-aminobenzoate synthetase component I [EC:2.6.1.85]	1	1	0
ALDH; aldehyde dehydrogenase (NAD+) [EC:1.2.1.3]	1	1	0
ETFDH; electron-transferring-flavoprotein dehydrogenase [EC:1.5.5.1]	1	1	0
fixA, etfB; electron transfer flavoprotein beta subunit	1	1	0
fixB, etfA; electron transfer flavoprotein alpha subunit	1	1	0
E4.3.1.12, ocd; ornithine cyclodeaminase [EC:4.3.1.12]	1	1	0
BMT5; 25S rRNA (uracil2634-N3)-methyltransferase [EC:2.1.1.313]	1	1	0
nadA; quinolinate synthase [EC:2.5.1.72]	1	1	0
fliF; flagellar M-ring protein FliF	1	1	0
phnW; 2-aminoethylphosphonate-pyruvate transaminase [EC:2.6.1.37]	1	1	0
phnX; phosphonoacetaldehyde hydrolase [EC:3.11.1.1]	1	1	0
ddc; L-2,4-diaminobutyrate decarboxylase [EC:4.1.1.86]	1	1	0
iucD; lysine N6-hydroxylase [EC:1.14.13.59]	1	1	0
pip; proline iminopeptidase [EC:3.4.11.5]	1	1	0
bax; Bax protein	1	0	1
BCKDHB, bkdA2; 2-oxoisovalerate dehydrogenase E1 component beta subunit [EC:1.2.4.4]	1	1	0
BCKDHA, bkdA1; 2-oxoisovalerate dehydrogenase E1 component alpha subunit [EC:1.2.4.4]	1	1	0
betA, CHDH; choline dehydrogenase [EC:1.1.99.1]	1	1	0
zapA; cell division protein ZapA	1	1	0
E6.4.1.4A; 3-methylcrotonyl-CoA carboxylase alpha subunit [EC:6.4.1.4]	1	1	0
HMGCL, hmgL; hydroxymethylglutaryl-CoA lyase [EC:4.1.3.4]	1	1	0
ptsP; phosphotransferase system, enzyme I, PtsP [EC:2.7.3.9]	1	0	1
cvpA; membrane protein required for colicin V production	1	1	0
dedD; DedD protein	1	1	0
folC; dihydrofolate synthase / folylpolyglutamate synthase [EC:6.3.2.12 6.3.2.17]	1	1	0
accD; acetyl-CoA carboxylase carboxyl transferase subunit beta [EC:6.4.1.2 2.1.3.15]	1	1	0
truA, PUS1; tRNA pseudouridine38-40 synthase [EC:5.4.99.12]	1	1	0
ubiF; 3-demethoxyubiquinol 3-hydroxylase [EC:1.14.99.60]	1	1	0
K22770; stearoyl-CoA 9-desaturase NADPH oxidoreductase	1	1	0
ccoQ; cytochrome c oxidase cbb3-type subunit IV	1	1	0
rsmE; 16S rRNA (uracil1498-N3)-methyltransferase [EC:2.1.1.193]	1	1	0
gshB; glutathione synthase [EC:6.3.2.3]	1	1	0
ahpF; NADH-dependent peroxiredoxin subunit F [EC:1.8.1.-]	1	1	0
queC; 7-cyano-7-deazaguanine synthase [EC:6.3.4.20]	1	1	0
uvrB; excinuclease ABC subunit B	1	1	0
flgM; negative regulator of flagellin synthesis FlgM	1	1	0
flgP; outer membrane protein FlgP	1	1	0
pdxB; erythronate-4-phosphate dehydrogenase [EC:1.1.1.290]	1	1	0
priC; primosomal replication protein N''	1	1	0
RP-L20, MRPL20, rplT; large subunit ribosomal protein L20	1	0	1
RP-L35, MRPL35, rpmI; large subunit ribosomal protein L35	1	0	1
infC, MTIF3; translation initiation factor IF-3	1	0	1
TARS, thrS; threonyl-tRNA synthetase [EC:6.1.1.3]	1	0	1
recB; exodeoxyribonuclease V beta subunit [EC:3.1.11.5]	1	1	0
K07814; cyclic di-GMP phosphodiesterase [EC:3.1.4.-]	1	1	0
K09904; uncharacterized protein	1	1	0
smp; membrane protein	1	0	1
pdxH, PNPO; pyridoxamine 5'-phosphate oxidase [EC:1.4.3.5]	1	1	0
holC; DNA polymerase III subunit chi [EC:2.7.7.7]	1	1	0
ynfM; MFS transporter, YNFM family, putative membrane transport protein	1	1	0
K09912; uncharacterized protein	1	1	0
E5.1.3.15; glucose-6-phosphate 1-epimerase [EC:5.1.3.15]	1	0	1
CARS, cysS; cysteinyl-tRNA synthetase [EC:6.1.1.16]	1	1	0
RP-S9, MRPS9, rpsI; small subunit ribosomal protein S9	1	0	1
K11527; two-component system, sensor histidine kinase and response regulator [EC:2.7.13.3]	1	1	0
panP; aspartate 1-decarboxylase [EC:4.1.1.11]	1	0	1
malQ; 4-alpha-glucanotransferase [EC:2.4.1.25]	1	1	0
SRP54, ffh; signal recognition particle subunit SRP54 [EC:3.6.5.4]	1	0	1
speG, SAT; diamine N-acetyltransferase [EC:2.3.1.57]	1	1	0
xseA; exodeoxyribonuclease VII large subunit [EC:3.1.11.6]	1	1	0
rpoH; RNA polymerase sigma-32 factor	1	1	0
anmK; anhydro-N-acetylmuramic acid kinase [EC:2.7.1.170]	1	1	0
cbbR, cmpR, ndhR; LysR family transcriptional regulator, low CO2-responsive transcriptional regulator	1	1	0
coaBC, dfp; phosphopantothenoylcysteine decarboxylase / phosphopantothenate---cysteine ligase [EC:4.1.1.36 6.3.2.5]	1	1	0
nosF; Cu-processing system ATP-binding protein	1	1	0
ftsK, spoIIIE; DNA segregation ATPase FtsK/SpoIIIE, S-DNA-T family	1	1	0
lolA; outer membrane lipoprotein carrier protein	1	1	0
crcB, FEX; fluoride exporter	1	1	0
HGD, hmgA; homogentisate 1,2-dioxygenase [EC:1.13.11.5]	1	1	0
tilS, mesJ; tRNA(Ile)-lysidine synthase [EC:6.3.4.19]	1	1	0
K14645; serine protease [EC:3.4.21.-]	1	1	0
rluC; 23S rRNA pseudouridine955/2504/2580 synthase [EC:5.4.99.24]	1	1	0
DARS2, aspS; aspartyl-tRNA synthetase [EC:6.1.1.12]	1	1	0
qnr, mcbG; fluoroquinolone resistance protein	1	1	0
kdkA; 3-deoxy-D-manno-octulosonic acid kinase [EC:2.7.1.166]	1	1	0
prpB; methylisocitrate lyase [EC:4.1.3.30]	1	1	0
prpC; 2-methylcitrate synthase [EC:2.3.3.5]	1	0	1
trmL, cspR; tRNA (cytidine/uridine-2'-O-)-methyltransferase [EC:2.1.1.207]	1	1	0
pldB; lysophospholipase [EC:3.1.1.5]	1	1	0
udk, UCK; uridine kinase [EC:2.7.1.48]	1	1	0
rsmJ; 16S rRNA (guanine1516-N2)-methyltransferase [EC:2.1.1.242]	1	1	0
prlC; oligopeptidase A [EC:3.4.24.70]	1	1	0
queF; 7-cyano-7-deazaguanine reductase [EC:1.7.1.13]	1	1	0
syd; SecY interacting protein Syd	1	1	0
cybC; soluble cytochrome b562	1	0	1
hutU, UROC1; urocanate hydratase [EC:4.2.1.49]	1	1	0
hutC; GntR family transcriptional regulator, histidine utilization repressor	1	1	0
radD; DNA repair protein RadD	1	1	0
K07396; putative protein-disulfide isomerase	1	1	0
speD, AMD1; S-adenosylmethionine decarboxylase [EC:4.1.1.50]	1	1	0
rstA; two-component system, OmpR family, response regulator RstA	1	1	0
K07727; putative transcriptional regulator	1	1	0
K09117; uncharacterized protein	1	0	1
yjjX; inosine/xanthosine triphosphatase [EC:3.6.1.73]	1	0	1
bfd; bacterioferritin-associated ferredoxin	1	1	0
prmA; ribosomal protein L11 methyltransferase [EC:2.1.1.-]	1	1	0
rpoD; RNA polymerase primary sigma factor	1	1	0
hepA; ATP-dependent helicase HepA [EC:5.6.2.-]	1	1	0
K07121; uncharacterized protein	1	0	1
gyrA; DNA gyrase subunit A [EC:5.6.2.2]	1	1	0
tadA; tRNA(adenine34) deaminase [EC:3.5.4.33]	1	1	0
glsA, GLS; glutaminase [EC:3.5.1.2]	1	1	0
CPOX, hemF; coproporphyrinogen III oxidase [EC:1.3.3.3]	1	1	0
iscR; Rrf2 family transcriptional regulator, iron-sulfur cluster assembly transcription factor	1	1	0
iscU, nifU; nitrogen fixation protein NifU and related proteins	1	0	1
pabC; 4-amino-4-deoxychorismate lyase [EC:4.1.3.38]	1	1	0
tamB; translocation and assembly module TamB	1	0	1
rph; ribonuclease PH [EC:2.7.7.56]	1	0	1
secG; preprotein translocase subunit SecG	1	1	0
TPI, tpiA; triosephosphate isomerase (TIM) [EC:5.3.1.1]	1	0	1
glmM; phosphoglucosamine mutase [EC:5.4.2.10]	1	1	0
arsR; ArsR family transcriptional regulator, arsenate/arsenite/antimonite-responsive transcriptional repressor	1	1	0
envC; murein hydrolase activator	1	1	0
gpmI; 2,3-bisphosphoglycerate-independent phosphoglycerate mutase [EC:5.4.2.12]	1	1	0
sohB; serine protease SohB [EC:3.4.21.-]	1	1	0
rnt; ribonuclease T [EC:3.1.13.-]	1	1	0
E3.1.3.5; 5'-nucleotidase [EC:3.1.3.5]	1	1	0
cysH; phosphoadenosine phosphosulfate reductase [EC:1.8.4.8 1.8.4.10]	1	1	0
cysI; sulfite reductase (NADPH) hemoprotein beta-component [EC:1.8.1.2]	1	1	0
ABC.MS.S; multiple sugar transport system substrate-binding protein	1	1	0
rnfE; H+/Na+-translocating ferredoxin:NAD+ oxidoreductase subunit E	1	1	0
rnfG; H+/Na+-translocating ferredoxin:NAD+ oxidoreductase subunit G	1	1	0
rnfD; H+/Na+-translocating ferredoxin:NAD+ oxidoreductase subunit D [EC:7.1.1.11 7.2.1.2]	1	1	0
MTHFS; 5-formyltetrahydrofolate cyclo-ligase [EC:6.3.3.2]	1	1	0
metK, MAT; S-adenosylmethionine synthetase [EC:2.5.1.6]	1	1	0
rsgA, engC; ribosome biogenesis GTPase / thiamine phosphate phosphatase [EC:3.6.1.- 3.1.3.100]	1	1	0
orn, REX2, REXO2; oligoribonuclease [EC:3.1.-.-]	1	1	0
aroE; shikimate dehydrogenase [EC:1.1.1.25]	1	1	0
DHFR, folA; dihydrofolate reductase [EC:1.5.1.3]	1	1	0
obgE, cgtA, MTG2; GTPase [EC:3.6.5.-]	1	1	0
secB; preprotein translocase subunit SecB	1	1	0
dapB; 4-hydroxy-tetrahydrodipicolinate reductase [EC:1.17.1.8]	1	1	0
hrpA; ATP-dependent helicase HrpA [EC:3.6.4.13]	1	1	0
pilD, pppA; leader peptidase (prepilin peptidase) / N-methyltransferase [EC:3.4.23.43 2.1.1.-]	1	1	0
glmU; bifunctional UDP-N-acetylglucosamine pyrophosphorylase / glucosamine-1-phosphate N-acetyltransferase [EC:2.7.7.23 2.3.1.157]	1	1	0
phoH2; PhoH-like ATPase	1	1	0
tolB; TolB protein	1	1	0
K09923; uncharacterized protein	1	1	0
soxR; MerR family transcriptional regulator, redox-sensitive transcriptional activator SoxR	1	1	0
ispB; octaprenyl-diphosphate synthase [EC:2.5.1.90]	1	1	0
recC; exodeoxyribonuclease V gamma subunit [EC:3.1.11.5]	1	1	0
rng, cafA; ribonuclease G [EC:3.1.26.-]	1	0	1
yceF; 7-methyl-GTP pyrophosphatase [EC:3.6.1.-]	1	1	0
serA, PHGDH; D-3-phosphoglycerate dehydrogenase / 2-oxoglutarate reductase [EC:1.1.1.95 1.1.1.399]	1	1	0
rpiA; ribose 5-phosphate isomerase A [EC:5.3.1.6]	1	1	0
pseB, wbjB; UDP-N-acetylglucosamine 4,6-dehydratase/5-epimerase [EC:4.2.1.115 5.1.3.-]	1	1	0
ampE; AmpE protein	1	1	0
nadC, QPRT; nicotinate-nucleotide pyrophosphorylase (carboxylating) [EC:2.4.2.19]	1	1	0
CYC1, CYT1, petC; ubiquinol-cytochrome c reductase cytochrome c1 subunit	1	1	0
rnfA; H+/Na+-translocating ferredoxin:NAD+ oxidoreductase subunit A	1	1	0
ohrR; MarR family transcriptional regulator, organic hydroperoxide resistance regulator	1	1	0
ruvX; putative pre-16S rRNA nuclease [EC:3.1.-.-]	1	1	0
pilU; twitching motility protein PilU	1	1	0
rsmI; 16S rRNA (cytidine1402-2'-O)-methyltransferase [EC:2.1.1.198]	1	0	1
mutH; DNA mismatch repair protein MutH	1	0	1
ppaC; manganese-dependent inorganic pyrophosphatase [EC:3.6.1.1]	1	1	0
SLC34A, NPT, nptA; solute carrier family 34 (sodium-dependent phosphate cotransporter)	1	0	1
queG; epoxyqueuosine reductase [EC:1.17.99.6]	1	1	0
acnD; 2-methylcitrate dehydratase (2-methyl-trans-aconitate forming) [EC:4.2.1.117]	1	1	0
ndpA; nucleoid-associated protein	1	1	0
K06950; uncharacterized protein	1	1	0
mnmC; tRNA 5-methylaminomethyl-2-thiouridine biosynthesis bifunctional protein [EC:2.1.1.61 1.5.-.-]	1	0	1
ASRGL1, iaaA; L-asparaginase / beta-aspartyl-peptidase [EC:3.5.1.1 3.4.19.5]	1	0	1
K09910; uncharacterized protein	1	1	0
flhB2; flagellar biosynthesis protein	1	0	0
zntB; zinc transporter	1	0	0
envZ; two-component system, OmpR family, osmolarity sensor histidine kinase EnvZ [EC:2.7.13.3]	1	0	0
ompR; two-component system, OmpR family, phosphate regulon response regulator OmpR	1	0	0
greB; transcription elongation factor GreB	1	0	0
tex; protein Tex	1	0	0
cheD; chemotaxis protein CheD [EC:3.5.1.44]	1	0	0
mrr; restriction system protein	1	0	0
lhr; ATP-dependent helicase Lhr and Lhr-like helicase [EC:3.6.4.13 5.6.2.4]	1	0	0
blaR1; bla regulator protein blaR1	1	0	0
sugE; quaternary ammonium compound-resistance protein SugE	1	0	0
ner, nlp, sfsB; Ner family transcriptional regulator	1	0	0
osmY; hyperosmotically inducible periplasmic protein	1	0	0
gumF; acyltransferase [EC:2.3.1.-]	1	0	0
pilZ; type IV pilus assembly protein PilZ	1	0	0
wbpO; UDP-N-acetyl-D-glucosamine/UDP-N-acetyl-D-galactosamine dehydrogenase [EC:1.1.1.136 1.1.1.-]	1	0	0
wbpP; UDP-N-acetylglucosamine/UDP-N-acetylgalactosamine 4-epimerase [EC:5.1.3.7 5.1.3.-]	1	0	0
actP; cation/acetate symporter	1	0	0
hmp, YHB1; nitric oxide dioxygenase [EC:1.14.12.17]	1	0	0
mgs, bgsB; 1,2-diacylglycerol 3-alpha-glucosyltransferase [EC:2.4.1.337]	1	0	0
K09986; uncharacterized protein	1	0	0
engB; GTP-binding protein	1	0	0
pepO; putative endopeptidase [EC:3.4.24.-]	1	0	0
folE2; GTP cyclohydrolase IB [EC:3.5.4.16]	1	0	0
tuaG; teichuronic acid biosynthesis glycosyltransferase TuaG [EC:2.4.-.-]	1	0	0
acpH; acyl carrier protein phosphodiesterase [EC:3.1.4.14]	1	0	0
K07136; uncharacterized protein	1	0	0
ME2, sfcA, maeA; malate dehydrogenase (oxaloacetate-decarboxylating) [EC:1.1.1.38]	1	0	0
purK; 5-(carboxyamino)imidazole ribonucleotide synthase [EC:6.3.4.18]	1	0	0
E1.17.4.1B, nrdB, nrdF; ribonucleoside-diphosphate reductase beta chain [EC:1.17.4.1]	1	0	0
yfaE; ferredoxin	1	0	0
K09974; uncharacterized protein	1	0	0
cyoB; cytochrome o ubiquinol oxidase subunit I [EC:7.1.1.3]	1	0	0
K00375; GntR family transcriptional regulator / MocR family aminotransferase	1	0	0
E3.1.3.8; 3-phytase [EC:3.1.3.8]	1	0	0
slyA; MarR family transcriptional regulator, transcriptional regulator for hemolysin	1	0	0
K09768; uncharacterized protein	1	0	0
vat; virginiamycin A acetyltransferase [EC:2.3.1.-]	1	0	0
K09950; uncharacterized protein	1	0	0
pssA; CDP-diacylglycerol---serine O-phosphatidyltransferase [EC:2.7.8.8]	1	0	0
ald; alanine dehydrogenase [EC:1.4.1.1]	1	0	0
K09805; uncharacterized protein	1	0	0
K09924; uncharacterized protein	1	0	0
phaG; multicomponent K+:H+ antiporter subunit G	1	0	0
phaF; multicomponent K+:H+ antiporter subunit F	1	0	0
phaE; multicomponent K+:H+ antiporter subunit E	1	0	0
phaD; multicomponent K+:H+ antiporter subunit D	1	0	0
phaC; multicomponent K+:H+ antiporter subunit C	1	0	0
phaA; multicomponent K+:H+ antiporter subunit A	1	0	0
K07017; uncharacterized protein	1	0	0
pigA, hemO; heme oxygenase (biliverdin-IX-beta and delta-forming) [EC:1.14.99.58]	1	0	0
K09707; uncharacterized protein	1	0	0
K09797; uncharacterized protein	1	0	0
ycfD; 50S ribosomal protein L16 3-hydroxylase [EC:1.14.11.47]	1	0	0
dcd; dCTP deaminase [EC:3.5.4.13]	1	0	0
hrcA; heat-inducible transcriptional repressor	1	0	0
liuC; methylglutaconyl-CoA hydratase [EC:4.2.1.18]	1	0	0
K09989; uncharacterized protein	1	0	0
E1.4.1.9; leucine dehydrogenase [EC:1.4.1.9]	1	0	0
catA; chloramphenicol O-acetyltransferase type A [EC:2.3.1.28]	1	0	0
lasA; LasA protease [EC:3.4.24.-]	1	0	0
mtfA; MtfA peptidase	1	0	0
gspK; glucosamine kinase [EC:2.7.1.8]	1	0	0
eutC; ethanolamine ammonia-lyase small subunit [EC:4.3.1.7]	1	0	0
eutB; ethanolamine ammonia-lyase large subunit [EC:4.3.1.7]	1	0	0
sucD; succinyl-CoA synthetase alpha subunit [EC:6.2.1.5]	1	0	0
bglB; beta-glucosidase [EC:3.2.1.21]	1	0	0
TC.GPH; glycoside/pentoside/hexuronide:cation symporter, GPH family	1	0	0
ncd2, npd; nitronate monooxygenase [EC:1.13.12.16]	1	0	0
srtA; sortase A [EC:3.4.22.70]	1	0	0
pspF; psp operon transcriptional activator	1	0	0
ycjF; putative membrane protein	1	0	0
E4.4.1.11; methionine-gamma-lyase [EC:4.4.1.11]	1	0	0
wecG, rffM; UDP-N-acetyl-D-mannosaminouronate:lipid I N-acetyl-D-mannosaminouronosyltransferase [EC:2.4.1.180]	1	0	0
bshA; L-malate glycosyltransferase [EC:2.4.1.-]	1	0	0
mraZ; transcriptional regulator MraZ	1	0	0
nhaC; Na+:H+ antiporter, NhaC family	1	0	0
LIG1; DNA ligase 1 [EC:6.5.1.1 6.5.1.6 6.5.1.7]	1	0	0
FAH, fahA; fumarylacetoacetase [EC:3.7.1.2]	1	0	0
K06991; uncharacterized protein	1	0	0
TGFBI, BIGH3; transforming growth factor-beta-induced protein	1	0	0
ACSS3, prpE; propionyl-CoA synthetase [EC:6.2.1.17]	1	0	0
malY, malT; maltose/moltooligosaccharide transporter	1	0	0
edd; phosphogluconate dehydratase [EC:4.2.1.12]	1	0	0
lhpC; 1-pyrroline-4-hydroxy-2-carboxylate deaminase [EC:3.5.4.22]	1	0	0
aldH; 2,5-dioxopentanoate dehydrogenase [EC:1.2.1.26]	1	0	0
lhpA; 4-hydroxyproline epimerase [EC:5.1.1.8]	1	0	0
lhpB; D-hydroxyproline dehydrogenase [EC:1.5.99.-]	1	0	0
pagL; lipid A 3-O-deacylase [EC:3.1.1.-]	1	0	0
impM; type VI secretion system protein ImpM	1	0	0
impI, vasC; type VI secretion system protein ImpI	1	0	0
asnA; aspartate--ammonia ligase [EC:6.3.1.1]	1	0	0
ihfA, himA; integration host factor subunit alpha	1	0	0
iadA; beta-aspartyl-dipeptidase (metallo-type) [EC:3.4.19.-]	1	0	0
spoU; RNA methyltransferase, TrmH family	1	0	0
ada-alkA; AraC family transcriptional regulator, regulatory protein of adaptative response / DNA-3-methyladenine glycosylase II [EC:3.2.2.21]	1	0	0
yaeR; glyoxylase I family protein	1	0	0
regB, regS, actS; two-component system, sensor histidine kinase RegB [EC:2.7.13.3]	1	0	0
impE; type VI secretion system protein ImpE	1	0	0
lipA, LIAS, LIP1, LIP5; lipoyl synthase [EC:2.8.1.8]	1	0	0
mutL; DNA mismatch repair protein MutL	1	0	0
GGCT; gamma-glutamylcyclotransferase [EC:4.3.2.9]	1	0	0
gerPC; spore germination protein PC	1	0	0
yahK; alcohol dehydrogenase (NADP+) [EC:1.1.1.2]	1	0	0
K09919; uncharacterized protein	1	0	0
spsF; spore coat polysaccharide biosynthesis protein SpsF	1	0	0
bshB1; N-acetylglucosamine malate deacetylase 1 [EC:3.5.1.-]	1	0	0
fecA; Fe(3+) dicitrate transport protein	1	0	0
ECI1_2; Delta3-Delta2-enoyl-CoA isomerase [EC:5.3.3.8]	1	0	0
desR; two-component system, NarL family, response regulator DesR	1	0	0
desK; two-component system, NarL family, sensor histidine kinase DesK [EC:2.7.13.3]	1	0	0
K07146; UPF0176 protein	1	0	0
cmk; CMP/dCMP kinase [EC:2.7.4.25]	1	0	0
ssb; single-strand DNA-binding protein	1	0	0
adhP; alcohol dehydrogenase, propanol-preferring [EC:1.1.1.1]	1	0	0
pqiB; paraquat-inducible protein B	1	0	0
K09857; uncharacterized protein	1	0	0
ptrA; protease III [EC:3.4.24.55]	1	0	0
dncV; cyclic GMP-AMP synthase [EC:2.7.7.-]	1	0	0
capV; cGAMP-activated phospholipase [EC:3.1.1.32 3.1.1.-]	1	0	0
pezT; UDP-N-acetylglucosamine kinase [EC:2.7.1.176]	1	0	0
murU; N-acetyl-alpha-D-muramate 1-phosphate uridylyltransferase [EC:2.7.7.99]	1	0	0
amgK; N-acetylmuramate 1-kinase [EC:2.7.1.221]	1	0	0
pgsA, PGS1; CDP-diacylglycerol---glycerol-3-phosphate 3-phosphatidyltransferase [EC:2.7.8.5]	1	0	0
rhtB; homoserine/homoserine lactone efflux protein	1	0	0
mgtC; putative Mg2+ transporter-C (MgtC) family protein	1	0	0
pfpI; protease I [EC:3.5.1.124]	1	0	0
K09780; uncharacterized protein	1	0	0
phoP; two-component system, OmpR family, response regulator PhoP	1	0	0
phoQ; two-component system, OmpR family, sensor histidine kinase PhoQ [EC:2.7.13.3]	1	0	0
TREH, treA, treF; alpha,alpha-trehalase [EC:3.2.1.28]	1	0	0
ghrA; glyoxylate/hydroxypyruvate reductase [EC:1.1.1.79 1.1.1.81]	1	0	0
K07168; CBS domain-containing membrane protein	1	0	0
corA; magnesium transporter	1	0	0
IDE, ide; insulysin [EC:3.4.24.56]	1	0	0
hpxO; FAD-dependent urate hydroxylase [EC:1.14.13.113]	1	0	0
pgdA; peptidoglycan-N-acetylglucosamine deacetylase [EC:3.5.1.104]	1	0	0
gpgS; glucosyl-3-phosphoglycerate synthase [EC:2.4.1.266]	1	0	0
ycaO; ribosomal protein S12 methylthiotransferase accessory factor	1	0	0
folM; dihydromonapterin reductase / dihydrofolate reductase [EC:1.5.1.50 1.5.1.3]	1	0	0
folX; D-erythro-7,8-dihydroneopterin triphosphate epimerase [EC:5.1.99.7]	1	0	0
pxpB; 5-oxoprolinase (ATP-hydrolysing) subunit B [EC:3.5.2.9]	1	0	0
pxpC; 5-oxoprolinase (ATP-hydrolysing) subunit C [EC:3.5.2.9]	1	0	0
algR; two-component system, LytTR family, response regulator AlgR	1	0	0
algZ; two-component system, LytTR family, sensor histidine kinase AlgZ [EC:2.7.13.3]	1	0	0
mexE; membrane fusion protein, multidrug efflux system	1	0	0
araA; L-arabinose isomerase [EC:5.3.1.4]	1	0	0
araD, ulaF, sgaE, sgbE; L-ribulose-5-phosphate 4-epimerase [EC:5.1.3.4]	1	0	0
araB; L-ribulokinase [EC:2.7.1.16]	1	0	0
chrR; putative transcriptional regulator	1	0	0
K06954; uncharacterized protein	1	0	0
K09701; uncharacterized protein	1	0	0
tgpA; protein-glutamine gamma-glutamyltransferase [EC:2.3.2.13]	1	0	0
coaX; type III pantothenate kinase [EC:2.7.1.33]	1	0	0
LTA4H; leukotriene-A4 hydrolase [EC:3.3.2.6]	1	0	0
K09909; uncharacterized protein	1	0	0
vpsT; LuxR family transcriptional regulator, positive regulator of biofilm formation	1	0	0
benE; benzoate membrane transport protein	1	0	0
cutA; periplasmic divalent cation tolerance protein	1	0	0
rnk; regulator of nucleoside diphosphate kinase	1	0	0
nnr; ADP-dependent NAD(P)H-hydrate dehydratase / NAD(P)H-hydrate epimerase [EC:4.2.1.136 5.1.99.6]	1	0	0
eutQ; ethanolamine utilization protein EutQ	1	0	0
rubB, alkT; rubredoxin---NAD+ reductase [EC:1.18.1.1]	1	0	0
CMO; choline monooxygenase [EC:1.14.15.7]	1	0	0
natB; sodium transport system permease protein	1	0	0
cvaA, mchE, raxA; membrane fusion protein	1	0	0
cvaB, mchF, raxB; ATP-binding cassette, subfamily B, bacterial CvaB/MchF/RaxB	1	0	0
rhtA; inner membrane transporter RhtA	1	0	0
iolU; scyllo-inositol 2-dehydrogenase (NADP+) [EC:1.1.1.-]	1	0	0
nisB, spaB, epiB; lantibiotic biosynthesis protein	1	0	0
exoK; endo-1,3-1,4-beta-glycanase ExoK [EC:3.2.1.-]	1	0	0
livK; branched-chain amino acid transport system substrate-binding protein	1	0	0
E2.7.1.4, scrK; fructokinase [EC:2.7.1.4]	1	0	0
dcp; peptidyl-dipeptidase Dcp [EC:3.4.15.5]	1	0	0
hslJ; heat shock protein HslJ	1	0	0
thiO; glycine oxidase [EC:1.4.3.19]	1	0	0
cusR, copR, silR; two-component system, OmpR family, copper resistance phosphate regulon response regulator CusR	1	0	0
copC, pcoC; copper resistance protein C	1	0	0
bapA; large repetitive protein	1	0	0
mdtG; MFS transporter, DHA1 family, multidrug resistance protein	1	0	0
qseC; two-component system, OmpR family, sensor histidine kinase QseC [EC:2.7.13.3]	1	0	0
modF; molybdate transport system ATP-binding protein	1	0	0
ptsN; nitrogen PTS system EIIA component [EC:2.7.1.-]	1	0	0
K07071; uncharacterized protein	1	0	0
PREP; prolyl oligopeptidase [EC:3.4.21.26]	1	0	0
oprN; outer membrane protein, multidrug efflux system	1	0	0
mexF; multidrug efflux pump	1	0	0
lolD; lipoprotein-releasing system ATP-binding protein [EC:7.6.2.-]	1	0	0
mntH; manganese transport protein	1	0	0
aacC; aminoglycoside 3-N-acetyltransferase [EC:2.3.1.81]	1	0	0
kynB; arylformamidase [EC:3.5.1.9]	1	0	0
astE; succinylglutamate desuccinylase [EC:3.5.1.96]	1	0	0
metX; homoserine O-acetyltransferase/O-succinyltransferase [EC:2.3.1.31 2.3.1.46]	1	0	0
BDH1, bdhA; 3-hydroxybutyrate dehydrogenase [EC:1.1.1.30]	1	0	0
fdxA; ferredoxin	1	0	0
msrAB; peptide methionine sulfoxide reductase msrA/msrB [EC:1.8.4.11 1.8.4.12]	1	0	0
DHRS7B; dehydrogenase/reductase SDR family member 7B [EC:1.1.-.-]	1	0	0
ipdC; indolepyruvate decarboxylase [EC:4.1.1.74]	1	0	0
tmcA; tRNA(Met) cytidine acetyltransferase [EC:2.3.1.193]	1	0	0
K09981; uncharacterized protein	1	0	0
cry, CRYD; cryptochrome	1	0	0
HXT; MFS transporter, SP family, sugar:H+ symporter	1	0	0
phrB; (6-4)DNA photolyase [EC:4.1.99.13]	1	0	0
trmK; tRNA (adenine22-N1)-methyltransferase [EC:2.1.1.217]	1	0	0
ladS; two-component system, sensor histidine kinase LadS	1	0	0
acpD, azoR; FMN-dependent NADH-azoreductase [EC:1.7.1.17]	1	0	0
E3.8.1.2; 2-haloacid dehalogenase [EC:3.8.1.2]	1	0	0
yobK; antitoxin YobK	1	0	0
mdaB; NADPH dehydrogenase (quinone) [EC:1.6.5.10]	1	0	0
aarC, cat1; succinyl-CoA:acetate CoA-transferase [EC:2.8.3.18]	1	0	0
K07101; uncharacterized protein	1	0	0
IYD, DEHAL1; iodotyrosine deiodinase [EC:1.21.1.1]	1	0	0
ampC; beta-lactamase class C [EC:3.5.2.6]	1	0	0
raxST; sulfotransferase	1	0	0
glrR, qseF; two-component system, NtrC family, response regulator GlrR	1	0	0
K09167; uncharacterized protein	1	0	0
K08981; putative membrane protein	1	0	0
pecM; probable blue pigment (indigoidine) exporter	1	0	0
ldhA; D-lactate dehydrogenase [EC:1.1.1.28]	1	0	0
ybcJ; ribosome-associated protein	1	0	0
ACO, acnA; aconitate hydratase [EC:4.2.1.3]	1	0	0
creD; inner membrane protein	1	0	0
creC; two-component system, OmpR family, sensor histidine kinase CreC [EC:2.7.13.3]	1	0	0
creB; two-component system, OmpR family, catabolic regulation response regulator CreB	1	0	0
K07086; uncharacterized protein	1	0	0
ycaJ; putative ATPase	1	0	0
ndhF; NAD(P)H-quinone oxidoreductase subunit 5 [EC:7.1.1.2]	1	0	0
dagK; diacylglycerol kinase (ATP) [EC:2.7.1.107]	1	0	0
hemJ; protoporphyrinogen IX oxidase [EC:1.3.99.-]	1	0	0
prx3; glutaredoxin/glutathione-dependent peroxiredoxin [EC:1.11.1.25 1.11.1.27]	1	0	0
K07493; putative transposase	1	0	0
kdpE; two-component system, OmpR family, KDP operon response regulator KdpE	1	0	0
kdpD; two-component system, OmpR family, sensor histidine kinase KdpD [EC:2.7.13.3]	1	0	0
prpC, phpP; PPM family protein phosphatase [EC:3.1.3.16]	1	0	0
dkgB; 2,5-diketo-D-gluconate reductase B [EC:1.1.1.346]	1	0	0
K09161; uncharacterized protein	1	0	0
tamA; translocation and assembly module TamA	1	0	0
K09822; uncharacterized protein	1	0	0
mdoH; membrane glycosyltransferase [EC:2.4.1.-]	1	0	0
mdoG; periplasmic glucans biosynthesis protein	1	0	0
ybdL; methionine transaminase [EC:2.6.1.88]	1	0	0
K06889; uncharacterized protein	1	0	0
tri; tricorn protease [EC:3.4.21.-]	1	0	0
pvdQ, quiP; acyl-homoserine-lactone acylase [EC:3.5.1.97]	1	0	0
TC.FEV.OM2, cirA, cfrA, hmuR; outer membrane receptor for ferrienterochelin and colicins	1	0	0
MFS.CP; MFS transporter, CP family, cyanate transporter	1	0	0
cynS; cyanate lyase [EC:4.2.1.104]	1	0	0
cynR; LysR family transcriptional regulator, cyn operon transcriptional activator	1	0	0
natA; sodium transport system ATP-binding protein [EC:7.2.2.4]	1	0	0
aceE; pyruvate dehydrogenase E1 component [EC:1.2.4.1]	1	0	0
fhlA; formate hydrogenlyase transcriptional activator	1	0	0
pbp4b; serine-type D-Ala-D-Ala carboxypeptidase [EC:3.4.16.4]	1	0	0
mcrA; 5-methylcytosine-specific restriction enzyme A [EC:3.1.21.-]	1	0	0
ltrA; RNA-directed DNA polymerase [EC:2.7.7.49]	1	0	0
atm1, pexA; ATP-binding cassette, subfamily B, heavy metal transporter	1	0	0
E2.7.11.1; non-specific serine/threonine protein kinase [EC:2.7.11.1]	1	0	0
arfA; alternative ribosome-rescue factor	1	0	0
K09929; uncharacterized protein	1	0	0
E3.4.16.4; D-alanyl-D-alanine carboxypeptidase [EC:3.4.16.4]	1	0	0
yrfG; GMP/IMP 5'-nucleotidase [EC:3.1.3.-]	1	0	0
K09798; uncharacterized protein	1	0	0
grxC, GLRX, GLRX2; glutaredoxin 3	1	0	0
fpr; ferredoxin/flavodoxin---NADP+ reductase [EC:1.18.1.2 1.19.1.1]	1	0	0
rsbQ; sigma-B regulation protein RsbQ	1	0	0
priB; primosomal replication protein N	1	0	0
K07089; uncharacterized protein	1	0	0
E3.5.1.4, amiE; amidase [EC:3.5.1.4]	1	0	0
merA; mercuric reductase [EC:1.16.1.1]	1	0	0
E2.7.6.5; GTP pyrophosphokinase [EC:2.7.6.5]	1	0	0
mupP; N-acetyl-D-muramate 6-phosphate phosphatase [EC:3.1.3.105]	1	0	0
mfd; transcription-repair coupling factor (superfamily II helicase) [EC:5.6.2.4]	1	0	0
mshA; MSHA pilin protein MshA	0	7	1
ridA, tdcF, RIDA; 2-iminobutanoate/2-iminopropanoate deaminase [EC:3.5.99.10]	0	2	3
tgs, wax-dgat; diacylglycerol O-acyltransferase / wax synthase [EC:2.3.1.20 2.3.1.75]	0	4	0
pyrI; aspartate carbamoyltransferase regulatory subunit	0	2	2
potD; spermidine/putrescine transport system substrate-binding protein	0	2	1
tet35; tetracycline resistance efflux pump	0	2	1
K06871; uncharacterized protein	0	1	2
ABC.FEV.S; iron complex transport system substrate-binding protein	0	3	0
yejB; microcin C transport system permease protein	0	2	1
alr; alanine racemase [EC:5.1.1.1]	0	1	2
gph; phosphoglycolate phosphatase [EC:3.1.3.18]	0	2	1
ribA, RIB1; GTP cyclohydrolase II [EC:3.5.4.25]	0	3	0
oppA, mppA; oligopeptide transport system substrate-binding protein	0	1	2
aspA; aspartate ammonia-lyase [EC:4.3.1.1]	0	2	1
fdhD; FdhD protein	0	2	1
K07080; uncharacterized protein	0	2	1
lapE; outer membrane protein, adhesin transport system	0	1	2
tadC; tight adherence protein C	0	3	0
tadB; tight adherence protein B	0	3	0
cpaF, tadA; pilus assembly protein CpaF [EC:7.4.2.8]	0	2	1
oppD; oligopeptide transport system ATP-binding protein	0	2	1
TC.LIVCS; branched-chain amino acid:cation transporter, LIVCS family	0	2	1
nhaA; Na+:H+ antiporter, NhaA family	0	2	1
LYS5, acpT; 4'-phosphopantetheinyl transferase [EC:2.7.8.-]	0	2	1
yfbR; 5'-deoxynucleotidase [EC:3.1.3.89]	0	1	2
virK; uncharacterized protein	0	3	0
oxlT; MFS transporter, OFA family, oxalate/formate antiporter	0	2	1
pqqL; zinc protease [EC:3.4.24.-]	0	2	1
GBE1, glgB; 1,4-alpha-glucan branching enzyme [EC:2.4.1.18]	0	2	1
proW; glycine betaine/proline transport system permease protein	0	1	2
udp, UPP; uridine phosphorylase [EC:2.4.2.3]	0	1	2
ureC; urease subunit alpha [EC:3.5.1.5]	0	3	0
arcA; arginine deiminase [EC:3.5.3.6]	0	1	2
hexR; RpiR family transcriptional regulator, carbohydrate utilization regulator	0	1	2
mlaF, linL, mkl; phospholipid/cholesterol/gamma-HCH transport system ATP-binding protein	0	1	2
ABC.PE.P; peptide/nickel transport system permease protein	0	1	2
napB; nitrate reductase (cytochrome), electron transfer subunit	0	2	1
napC; cytochrome c-type protein NapC	0	2	1
fimC; fimbrial chaperone protein	0	0	3
ddpF; peptide/nickel transport system ATP-binding protein	0	0	3
ddpD; peptide/nickel transport system ATP-binding protein	0	0	3
cpdB; 2',3'-cyclic-nucleotide 2'-phosphodiesterase / 3'-nucleotidase [EC:3.1.4.16 3.1.3.6]	0	1	1
potC; spermidine/putrescine transport system permease protein	0	1	1
potB; spermidine/putrescine transport system permease protein	0	1	1
potA; spermidine/putrescine transport system ATP-binding protein [EC:7.6.2.11]	0	1	1
uspE; universal stress protein E	0	1	1
ccoO; cytochrome c oxidase cbb3-type subunit II	0	1	1
uspB; universal stress protein B	0	1	1
scsB; suppressor for copper-sensitivity B	0	2	0
yclQ, ceuA; iron-siderophore transport system substrate-binding protein	0	1	1
yclN, ceuB; iron-siderophore transport system permease protein	0	1	1
clsA_B; cardiolipin synthase A/B [EC:2.7.8.-]	0	1	1
yejF; microcin C transport system ATP-binding protein	0	2	0
yejE; microcin C transport system permease protein	0	1	1
yejA; microcin C transport system substrate-binding protein	0	1	1
K07401; selenoprotein W-related protein	0	1	1
BCP, PRXQ, DOT5; thioredoxin-dependent peroxiredoxin [EC:1.11.1.24]	0	1	1
chuX; heme iron utilization protein	0	1	1
frdA; fumarate reductase flavoprotein subunit [EC:1.3.5.4]	0	1	1
mlhB, chnC; epsilon-lactone hydrolase [EC:3.1.1.83]	0	2	0
menA; 1,4-dihydroxy-2-naphthoate polyprenyltransferase [EC:2.5.1.74]	0	2	0
mltF; membrane-bound lytic murein transglycosylase F [EC:4.2.2.-]	0	2	0
allA; ureidoglycolate lyase [EC:4.3.2.3]	0	2	0
bcrC; undecaprenyl-diphosphatase [EC:3.6.1.27]	0	1	1
VARS, valS; valyl-tRNA synthetase [EC:6.1.1.9]	0	1	1
dnaB; replicative DNA helicase [EC:5.6.2.3]	0	1	1
yxeO; putative S-methylcysteine transport system ATP-binding protein	0	1	1
yxeN; putative S-methylcysteine transport system permease protein	0	1	1
yxeM; putative S-methylcysteine transport system substrate-binding protein	0	1	1
avtA; valine--pyruvate aminotransferase [EC:2.6.1.66]	0	1	1
gtsA, glcE; glucose/mannose transport system substrate-binding protein	0	1	1
proX; glycine betaine/proline transport system substrate-binding protein	0	2	0
GLPF; glycerol uptake facilitator protein	0	1	1
emrE, qac, mmr, smr; small multidrug resistance pump	0	2	0
ABC.SP.A; putative spermidine/putrescine transport system ATP-binding protein	0	2	0
ABC.SP.P; putative spermidine/putrescine transport system permease protein	0	2	0
ABC.SP.P1; putative spermidine/putrescine transport system permease protein	0	2	0
folP; dihydropteroate synthase [EC:2.5.1.15]	0	1	1
infB, MTIF2; translation initiation factor IF-2	0	1	1
ubiV; O2-independent ubiquinone biosynthesis protein UbiV	0	1	1
ubiU; O2-independent ubiquinone biosynthesis protein UbiU	0	1	1
ubiT; O2-independent ubiquinone biosynthesis accessory factor UbiT	0	1	1
accC; acetyl-CoA carboxylase, biotin carboxylase subunit [EC:6.4.1.2 6.3.4.14]	0	1	1
glpR; DeoR family transcriptional regulator, glycerol-3-phosphate regulon repressor	0	2	0
mexL; TetR/AcrR family transcriptional regulator, mexJK operon transcriptional repressor	0	1	1
acuI; acrylyl-CoA reductase (NADPH) [EC:1.3.1.-]	0	1	1
moeA; molybdopterin molybdotransferase [EC:2.10.1.1]	0	2	0
fdoI, fdsG; formate dehydrogenase subunit gamma	0	1	1
fdoH, fdsB; formate dehydrogenase iron-sulfur subunit	0	1	1
fdoG, fdhF, fdwA; formate dehydrogenase major subunit [EC:1.17.1.9]	0	1	1
lapC; membrane fusion protein, adhesin transport system	0	1	1
ABC.ZM.S; zinc/manganese transport system substrate-binding protein	0	2	0
ABC.ZM.P; zinc/manganese transport system permease protein	0	2	0
kefG; glutathione-regulated potassium-efflux system ancillary protein KefG	0	1	1
lpxR; lipid A 3-O-deacylase [EC:3.1.1.-]	0	2	0
nhaB; Na+:H+ antiporter, NhaB family	0	1	1
STAR2, fetB; UDP-glucose/iron transport system permease protein	0	1	1
hprT, hpt, HPRT1; hypoxanthine phosphoribosyltransferase [EC:2.4.2.8]	0	1	1
deoA, TYMP; thymidine phosphorylase [EC:2.4.2.4]	0	1	1
deaD, cshA; ATP-dependent RNA helicase DeaD [EC:3.6.4.13]	0	1	1
frmA, ADH5, adhC; S-(hydroxymethyl)glutathione dehydrogenase / alcohol dehydrogenase [EC:1.1.1.284 1.1.1.1]	0	2	0
feoA; ferrous iron transport protein A	0	1	1
aefR; TetR/AcrR family transcriptional regulator, regulator of autoinduction and epiphytic fitness	0	1	1
baeS, smeS; two-component system, OmpR family, sensor histidine kinase BaeS [EC:2.7.13.3]	0	2	0
baeR, smeR; two-component system, OmpR family, response regulator BaeR	0	2	0
ade; adenine deaminase [EC:3.5.4.2]	0	1	1
oppF; oligopeptide transport system ATP-binding protein	0	1	1
TC.KEF; monovalent cation:H+ antiporter-2, CPA2 family	0	2	0
RP-L21, MRPL21, rplU; large subunit ribosomal protein L21	0	1	1
ENO, eno; enolase [EC:4.2.1.11]	0	1	1
clsC; cardiolipin synthase C [EC:2.7.8.-]	0	2	0
cyaA; adenylate cyclase, class 1 [EC:4.6.1.1]	0	1	1
argB; acetylglutamate kinase [EC:2.7.2.8]	0	1	1
metF, MTHFR; methylenetetrahydrofolate reductase (NADH) [EC:1.5.1.54]	0	1	1
lpxM, msbB; lauroyl-Kdo2-lipid IVA myristoyltransferase [EC:2.3.1.243]	0	1	1
fruR1, fruR; LacI family transcriptional regulator, fructose operon transcriptional repressor	0	1	1
IARS, ileS; isoleucyl-tRNA synthetase [EC:6.1.1.5]	0	1	1
fis; Fis family transcriptional regulator, factor for inversion stimulation protein	0	1	1
dusB; tRNA-dihydrouridine synthase B [EC:1.-.-.-]	0	1	1
torT; periplasmic protein TorT	0	1	1
torS; two-component system, OmpR family, sensor histidine kinase TorS [EC:2.7.13.3]	0	1	1
typA, bipA; GTP-binding protein	0	1	1
hlyIII; hemolysin III	0	1	1
menC; o-succinylbenzoate synthase [EC:4.2.1.113]	0	1	1
menB; naphthoate synthase [EC:4.1.3.36]	0	1	1
menH; 2-succinyl-6-hydroxy-2,4-cyclohexadiene-1-carboxylate synthase [EC:4.2.99.20]	0	1	1
menD; 2-succinyl-5-enolpyruvyl-6-hydroxy-3-cyclohexene-1-carboxylate synthase [EC:2.2.1.9]	0	1	1
menF; menaquinone-specific isochorismate synthase [EC:5.4.4.2]	0	1	1
AGXT; alanine-glyoxylate transaminase / serine-glyoxylate transaminase / serine-pyruvate transaminase [EC:2.6.1.44 2.6.1.45 2.6.1.51]	0	1	1
nrfC; protein NrfC	0	1	1
dctM; C4-dicarboxylate transporter, DctM subunit	0	1	1
dctQ; C4-dicarboxylate transporter, DctQ subunit	0	1	1
dctP; C4-dicarboxylate-binding protein DctP	0	1	1
sprT; SprT protein	0	1	1
ygjK; glucosidase [EC:3.2.1.-]	0	1	1
nsrR; Rrf2 family transcriptional regulator, nitric oxide-sensitive transcriptional repressor	0	1	1
fhuB; ferric hydroxamate transport system permease protein	0	2	0
nagC; N-acetylglucosamine repressor	0	1	1
K01989; putative tryptophan/tyrosine transport system substrate-binding protein	0	2	0
GSS; glutathione synthase [EC:6.3.2.3]	0	1	1
proV; glycine betaine/proline transport system ATP-binding protein [EC:7.6.2.9]	0	1	1
ytfB; cell division protein YtfB	0	1	1
narP; two-component system, NarL family, nitrate/nitrite response regulator NarP	0	1	1
narQ; two-component system, NarL family, nitrate/nitrite sensor histidine kinase NarQ [EC:2.7.13.3]	0	1	1
moaA, CNX2; GTP 3',8-cyclase [EC:4.1.99.22]	0	1	1
napF; ferredoxin-type protein NapF	0	1	1
napD; periplasmic nitrate reductase NapD	0	1	1
mepM; murein DD-endopeptidase [EC:3.4.24.-]	0	1	1
csrD; RNase E specificity factor CsrD	0	1	1
mshJ; MSHA biogenesis protein MshJ	0	1	1
mshK; MSHA biogenesis protein MshK	0	1	1
mshM; MSHA biogenesis protein MshM	0	1	1
treB, treP; trehalose PTS system EIIBC or EIIBCA component [EC:2.7.1.201]	0	1	1
mtlR; mannitol operon repressor	0	1	1
mtlD; mannitol-1-phosphate 5-dehydrogenase [EC:1.1.1.17]	0	1	1
mtlA, cmtA; mannitol PTS system EIICBA or EIICB component [EC:2.7.1.197]	0	2	0
lnt; apolipoprotein N-acyltransferase [EC:2.3.1.269]	0	1	1
rnb; exoribonuclease II [EC:3.1.13.1]	0	1	1
ftnA, ftn; ferritin [EC:1.16.3.2]	0	1	1
adhE; acetaldehyde dehydrogenase / alcohol dehydrogenase [EC:1.2.1.10 1.1.1.1]	0	1	1
kdgM, kdgN, nanC, ompL; oligogalacturonate-specific porin family protein	0	1	1
ptsI; phosphoenolpyruvate-protein phosphotransferase (PTS system enzyme I) [EC:2.7.3.9]	0	1	1
iciA; LysR family transcriptional regulator, chromosome initiation inhibitor	0	1	1
lysE, argO; L-lysine exporter family protein LysE/ArgO	0	1	1
urtA; urea transport system substrate-binding protein	0	1	1
ureG; urease accessory protein	0	2	0
ureF; urease accessory protein	0	2	0
ureE; urease accessory protein	0	2	0
ureJ; urease accessory protein	0	2	0
ureB; urease subunit beta [EC:3.5.1.5]	0	2	0
ureA; urease subunit gamma [EC:3.5.1.5]	0	2	0
ureD, ureH; urease accessory protein	0	2	0
hupA; DNA-binding protein HU-alpha	0	1	1
sdsA1; linear primary-alkylsulfatase [EC:3.1.6.21]	0	2	0
codB; cytosine permease	0	1	1
codA; cytosine/creatinine deaminase [EC:3.5.4.1 3.5.4.21]	0	1	1
thiH; 2-iminoacetate synthase [EC:4.1.99.19]	0	1	1
ptsH; phosphocarrier protein HPr	0	1	1
GLDC, gcvP; glycine dehydrogenase [EC:1.4.4.2]	0	1	1
glpX; fructose-1,6-bisphosphatase II [EC:3.1.3.11]	0	1	1
hns; DNA-binding protein H-NS	0	1	1
E3.2.1.4; endoglucanase [EC:3.2.1.4]	0	1	1
SARS, serS; seryl-tRNA synthetase [EC:6.1.1.11]	0	1	1
thiP; thiamine transport system permease protein	0	1	1
thiQ; thiamine transport system ATP-binding protein [EC:7.6.2.15]	0	1	1
K09896; uncharacterized protein	0	1	1
K09862; uncharacterized protein	0	1	1
tadF; tight adherence protein F	0	2	0
nrfA; nitrite reductase (cytochrome c-552) [EC:1.7.2.2]	0	1	1
nfeD; membrane-bound serine protease (ClpP class)	0	1	1
argAB; amino-acid N-acetyltransferase [EC:2.3.1.1]	0	1	1
yghU, yfcG; GSH-dependent disulfide-bond oxidoreductase [EC:1.8.4.-]	0	1	1
tupA, vupA; tungstate transport system substrate-binding protein	0	1	1
RP-L9, MRPL9, rplI; large subunit ribosomal protein L9	0	1	1
torC; trimethylamine-N-oxide reductase (cytochrome c), cytochrome c-type subunit TorC	0	1	1
napE; periplasmic nitrate reductase NapE	0	1	1
holD; DNA polymerase III subunit psi [EC:2.7.7.7]	0	1	1
frsA; esterase FrsA [EC:3.1.-.-]	0	1	1
pflA, pflC, pflE; pyruvate formate lyase activating enzyme [EC:1.97.1.4]	0	1	1
dsdA; D-serine dehydratase [EC:4.3.1.18]	0	1	1
ABC.PE.P1; peptide/nickel transport system permease protein	0	1	1
K07076; uncharacterized protein	0	2	0
yhbS; putative acetyltransferase [EC:2.3.1.-]	0	1	1
cpaE, tadZ; pilus assembly protein CpaE	0	1	1
fruA; fructose PTS system EIIBC or EIIC component [EC:2.7.1.202]	0	1	1
yoeB; toxin YoeB [EC:3.1.-.-]	0	2	0
yefM; antitoxin YefM	0	2	0
focA; formate transporter	0	1	1
metC; cysteine-S-conjugate beta-lyase [EC:4.4.1.13]	0	1	1
xylA; alpha-ketoglutaric semialdehyde dehydrogenase [EC:1.2.1.-]	0	1	1
napA; nitrate reductase (cytochrome) [EC:1.9.6.1]	0	1	1
tag; DNA-3-methyladenine glycosylase I [EC:3.2.2.20]	0	1	1
iscA; iron-sulfur cluster assembly protein	0	1	1
nfo; deoxyribonuclease IV [EC:3.1.21.2]	0	1	1
nudH; putative (di)nucleoside polyphosphate hydrolase [EC:3.6.1.-]	0	1	1
K07137; uncharacterized protein	0	1	1
fruK; 1-phosphofructokinase [EC:2.7.1.56]	0	1	1
fruB, fpr; multiphosphoryl transfer protein [EC:2.7.1.202]	0	1	1
murI; glutamate racemase [EC:5.1.1.3]	0	1	1
fdhC; formate transporter	0	1	1
K07112; uncharacterized protein	0	2	0
hcp; hydroxylamine reductase [EC:1.7.99.1]	0	1	1
znuA; zinc transport system substrate-binding protein	0	1	1
mtaD; 5-methylthioadenosine/S-adenosylhomocysteine deaminase [EC:3.5.4.31 3.5.4.28]	0	1	1
psiE; protein PsiE	0	1	1
znuB; zinc transport system permease protein	0	1	1
TC.DCUC, dcuC, dcuD; C4-dicarboxylate transporter, DcuC family	0	1	1
pepD; dipeptidase D [EC:3.4.13.-]	0	1	1
oppC; oligopeptide transport system permease protein	0	1	1
fimD, fimC, mrkC, htrE, cssD; outer membrane usher protein	0	0	2
tfoX; DNA transformation protein and related proteins	0	0	2
K07085; putative transport protein	0	0	2
K09977; uncharacterized protein	0	0	2
yjgM; putative acetyltransferase [EC:2.3.1.-]	0	0	2
[truncated: 431 more rows]
